# Supplementary material for: Poly[tris­[μ2-2-(pyrazol-1-yl)pyrazine]hexa-μ1,3-thio­cyanato-tricadmium(II)]
Source: Acta Crystallogr Sect E Struct Rep Online. 2008 Oct 11;64(Pt 11):m1387. doi: 10.1107/S1600536808032285 (PMC2959520; doi:10.1107/S1600536808032285)
Supplement: Supplementary file 1 [file e-64-m1387-sup1.cif]

##############################################################################
###                                                                        ###
###        Electronic paper (Acta Crystallographica Section E)             ###
###                                                                        ###
##############################################################################
#                                                                            #
# This CIF contains the data in a paper accepted for publication in Acta     #
# Crystallographica Section E. It conforms to the requirements of Notes      #
# for Authors for Section E, and has been peer reviewed under the auspices   #
# of the IUCr Commission on Journals.                                        #
#                                                                            #
# Full details of the Crystallographic Information File format               #
# are given in the paper "The Crystallographic Information File (CIF):       #
# a New Standard Archive File for Crystallography" by S. R. Hall, F. H.      #
# Allen and I. D. Brown [Acta Cryst. (1991), A47, 655-685].                  #
#                                                                            #
# The current version of the core CIF dictionary is obtainable from          #
# ftp://ftp.iucr.org/pub/cif_core.dic. The current version number is 2.4.    #
#                                                                            #
# Software is freely available for graphical display of the structure(s) in  #
# this CIF.  For information consult the CIF home page http://www.iucr.org/  #
# cif/home.html                                                              #
#                                                                            #
# This file may be used for bona fide research purposes within the           #
# scientific community so long as proper attribution is given to the journal # 
# article from which it was obtained.                                        #
#                                                                            #
##############################################################################
                                             
data_I
_audit_creation_method     SHELXL-97
_chemical_name_systematic
;
Poly[tris[\m~2~-2-(pyrazol-1-yl)pyrazine]hexa-\m~1,3~-thiocyanato-
tricadmium(II)]
;
_chemical_name_common     ?
_chemical_formula_moiety     'C20 H12 Cd3 N14 S6'
_chemical_formula_sum     'C20 H12 Cd3 N14 S6'
_chemical_formula_iupac     '[Cd3 (N C S)6 (C7 H6 N4)2]'
_chemical_formula_weight     978.00
_chemical_melting_point     ?
_symmetry_cell_setting     triclinic
_symmetry_space_group_name_H-M     'P -1'
_symmetry_space_group_name_Hall     '-P 1'
loop_
    _symmetry_equiv_pos_as_xyz
    'x, y, z'
    '-x, -y, -z'
_cell_length_a     7.0309(9)
_cell_length_b     8.6178(12)
_cell_length_c     13.7373(18)
_cell_angle_alpha     87.889(2)
_cell_angle_beta     85.173(2)
_cell_angle_gamma     68.060(2)
_cell_volume     769.32(18)
_cell_formula_units_Z     1
_cell_measurement_reflns_used     3404
_cell_measurement_theta_min     2.548
_cell_measurement_theta_max     28.233
_cell_measurement_temperature     298(2)
_exptl_crystal_description     bar
_exptl_crystal_colour     colorless
_exptl_crystal_size_max     0.38
_exptl_crystal_size_mid     0.16
_exptl_crystal_size_min     0.10
_exptl_crystal_density_diffrn     2.111
_exptl_crystal_density_meas     ?
_exptl_crystal_density_method     'not measured'
_exptl_crystal_F_000     470
_exptl_absorpt_coefficient_mu     2.501
_exptl_absorpt_correction_type     multi-scan
_exptl_absorpt_process_details     '(SADABS; Sheldrick, 1996)'
_exptl_absorpt_correction_T_min     0.4499
_exptl_absorpt_correction_T_max     0.7880
_exptl_special_details
;
;
_diffrn_ambient_temperature     298(2)
_diffrn_radiation_type     MoK\a
_diffrn_radiation_wavelength     0.71073
_diffrn_radiation_source     'fine-focus sealed tube'
_diffrn_radiation_monochromator     graphite
_diffrn_measurement_device_type     'Bruker SMART APEX CCD'
_diffrn_measurement_method     '\f and \w'
_diffrn_detector_area_resol_mean     ?
_diffrn_reflns_number     4043
_diffrn_reflns_av_R_equivalents     0.0134
_diffrn_reflns_av_sigmaI/netI     0.0260
_diffrn_reflns_theta_min     2.55
_diffrn_reflns_theta_max     25.50
_diffrn_reflns_theta_full     25.50
_diffrn_measured_fraction_theta_max     0.975
_diffrn_measured_fraction_theta_full     0.975
_diffrn_reflns_limit_h_min     -4
_diffrn_reflns_limit_h_max     8
_diffrn_reflns_limit_k_min     -10
_diffrn_reflns_limit_k_max     10
_diffrn_reflns_limit_l_min     -15
_diffrn_reflns_limit_l_max     16
_diffrn_standards_number     ?
_diffrn_standards_interval_count     ?
_diffrn_standards_interval_time     ?
_diffrn_standards_decay_%     ?
_refine_special_details
;
Refinement of <i>F</i>^2^ against ALL reflections. The weighted <i>R</i>-factor
<i>wR</i> and goodness of fit <i>S</i> are based on <i>F</i>^2^, conventional
<i>R</i>-factors <i>R</i> are based on <i>F</i>, with <i>F</i> set to zero for
negative <i>F</i>^2^. The threshold expression of <i>F</i>^2^ >
\s(<i>F</i>^2^) is used only for calculating <i>R</i>-factors(gt) <i>etc</i>.
and is not relevant to the choice of reflections for refinement.
<i>R</i>-factors based on <i>F</i>^2^ are statistically about twice as large
as those based on <i>F</i>, and <i>R</i>- factors based on ALL data will be
even larger.
;
_reflns_number_total     2805
_reflns_number_gt     2625
_reflns_threshold_expression     I>2\s(I)
_refine_ls_structure_factor_coef     Fsqd
_refine_ls_matrix_type     full
_refine_ls_R_factor_all     0.0236
_refine_ls_R_factor_gt     0.0219
_refine_ls_wR_factor_gt     0.0555
_refine_ls_wR_factor_ref     0.0563
_refine_ls_goodness_of_fit_ref     1.063
_refine_ls_restrained_S_all     1.063
_refine_ls_number_reflns     2805
_refine_ls_number_parameters     196
_refine_ls_number_restraints     0
_refine_ls_hydrogen_treatment     constr
_refine_ls_weighting_scheme     calc
_refine_ls_weighting_details
         'calc w=1/[\s^2^(Fo^2^)+(0.0271P)^2^+0.3586P] where P=(Fo^2^+2Fc^2^)/3'
_atom_sites_solution_hydrogens     geom
_atom_sites_solution_primary     direct
_atom_sites_solution_secondary     difmap
_refine_ls_shift/su_max     0.001
_refine_ls_shift/su_mean     0.000
_refine_diff_density_max     0.612
_refine_diff_density_min     -0.514
_refine_ls_extinction_method     none
_refine_ls_extinction_coef     ?
loop_
    _atom_type_symbol
    _atom_type_description
    _atom_type_scat_dispersion_real
    _atom_type_scat_dispersion_imag
    _atom_type_scat_source
    'C' 'C' 0.0033 0.0016
                         'International Tables Vol C Tables 4.2.6.8 and 6.1.1.4'
    'H' 'H' 0.0000 0.0000
                         'International Tables Vol C Tables 4.2.6.8 and 6.1.1.4'
    'Cd' 'Cd' -0.8075 1.2024
                         'International Tables Vol C Tables 4.2.6.8 and 6.1.1.4'
    'N' 'N' 0.0061 0.0033
                         'International Tables Vol C Tables 4.2.6.8 and 6.1.1.4'
    'S' 'S' 0.1246 0.1234
                         'International Tables Vol C Tables 4.2.6.8 and 6.1.1.4'
_computing_data_collection     'SMART (Bruker, 1997)'
_computing_cell_refinement     'SAINT (Bruker, 1997)'
_computing_data_reduction     'SAINT (Bruker, 1997)'
_computing_structure_solution     'SHELXTL (Sheldrick, 2008)'
_computing_structure_refinement     'SHELXTL (Sheldrick, 2008)'
_computing_molecular_graphics     'SHELXTL (Sheldrick, 2008)'
_computing_publication_material     'SHELXTL (Sheldrick, 2008)'
loop_
    _atom_site_type_symbol
    _atom_site_label
    _atom_site_fract_x
    _atom_site_fract_y
    _atom_site_fract_z
    _atom_site_U_iso_or_equiv
    _atom_site_adp_type
    _atom_site_calc_flag
    _atom_site_refinement_flags
    _atom_site_occupancy
    _atom_site_disorder_assembly
    _atom_site_disorder_group
    C C1 0.0009(4) 0.7101(4) 0.49099(19) 0.0358(6) Uani d . 1 . .
    H H1 0.0564 0.6478 0.5456 0.043 Uiso calc R 1 . .
    C C2 -0.1423(5) 0.8730(4) 0.4948(2) 0.0402(7) Uani d . 1 . .
    H H2 -0.1990 0.9378 0.5502 0.048 Uiso calc R 1 . .
    C C3 -0.1821(5) 0.9178(4) 0.4006(2) 0.0383(7) Uani d . 1 . .
    H H3 -0.2725 1.0200 0.3788 0.046 Uiso calc R 1 . .
    C C4 -0.0578(4) 0.7640(3) 0.24350(18) 0.0260(5) Uani d . 1 . .
    C C5 0.1109(5) 0.6225(4) 0.1068(2) 0.0381(7) Uani d . 1 . .
    H H5 0.2239 0.5397 0.0758 0.046 Uiso calc R 1 . .
    C C6 -0.0462(5) 0.7197(4) 0.0532(2) 0.0388(7) Uani d . 1 . .
    H H6 -0.0368 0.7019 -0.0137 0.047 Uiso calc R 1 . .
    C C7 0.5004(4) 0.6931(3) 0.4694(2) 0.0312(6) Uani d . 1 . .
    C C8 0.2476(4) 0.1598(3) 0.21816(19) 0.0309(6) Uani d . 1 . .
    C C9 0.6045(4) 0.3004(4) 0.1046(2) 0.0369(7) Uani d . 1 . .
    C C13 -0.2187(4) 0.8625(3) 0.18960(19) 0.0311(6) Uani d . 1 . .
    H H13 -0.3319 0.9454 0.2206 0.037 Uiso calc R 1 . .
    Cd Cd1 0.5000 0.0000 0.0000 0.02922(9) Uani d S 1 . .
    Cd Cd2 0.35673(3) 0.47371(2) 0.314014(13) 0.02935(8) Uani d . 1 . .
    N N1 0.5156(4) 0.6693(3) 0.55123(18) 0.0419(6) Uani d . 1 . .
    N N2 0.5526(4) 0.2304(3) 0.04926(19) 0.0445(6) Uani d . 1 . .
    N N3 0.2614(4) 0.2620(3) 0.26533(18) 0.0438(6) Uani d . 1 . .
    N N4 0.1055(3) 0.6441(3) 0.20341(16) 0.0298(5) Uani d . 1 . .
    N N5 0.0489(3) 0.6539(3) 0.40006(16) 0.0311(5) Uani d . 1 . .
    N N6 -0.0646(3) 0.7848(3) 0.34443(15) 0.0292(5) Uani d . 1 . .
    N N7 -0.2124(3) 0.8392(3) 0.09389(16) 0.0325(5) Uani d . 1 . .
    S S1 0.67535(14) 0.40534(14) 0.18169(7) 0.0617(3) Uani d . 1 . .
    S S2 0.22912(12) 0.01127(9) 0.15191(5) 0.03591(17) Uani d . 1 . .
    S S3 0.47355(13) 0.73397(10) 0.35252(5) 0.04143(19) Uani d . 1 . .
loop_
    _atom_site_aniso_label
    _atom_site_aniso_U_11
    _atom_site_aniso_U_22
    _atom_site_aniso_U_33
    _atom_site_aniso_U_12
    _atom_site_aniso_U_13
    _atom_site_aniso_U_23
    C1 0.0406(16) 0.0454(16) 0.0255(14) -0.0200(14) -0.0055(12) 0.0002(12)
    C2 0.0428(17) 0.0477(17) 0.0322(15) -0.0193(14) 0.0024(13) -0.0120(13)
    C3 0.0397(16) 0.0325(15) 0.0388(16) -0.0084(13) -0.0025(13) -0.0082(12)
    C4 0.0233(13) 0.0304(13) 0.0244(13) -0.0100(11) -0.0017(10) 0.0002(10)
    C5 0.0332(15) 0.0398(16) 0.0282(14) 0.0017(13) -0.0024(12) -0.0046(12)
    C6 0.0380(16) 0.0445(16) 0.0243(14) -0.0040(13) -0.0039(12) -0.0001(12)
    C7 0.0316(14) 0.0281(13) 0.0344(16) -0.0105(11) -0.0082(12) -0.0009(11)
    C8 0.0312(15) 0.0360(15) 0.0247(13) -0.0121(12) -0.0023(11) 0.0042(12)
    C9 0.0312(15) 0.0371(15) 0.0368(16) -0.0075(13) 0.0061(12) -0.0059(13)
    C13 0.0250(13) 0.0337(14) 0.0285(14) -0.0036(11) -0.0035(11) 0.0007(11)
    Cd1 0.02909(16) 0.03095(15) 0.02367(15) -0.00539(12) -0.00732(11)
                                                                    -0.00178(11)
    Cd2 0.02855(12) 0.03169(12) 0.02402(12) -0.00559(9) -0.00708(8) -0.00237(8)
    N1 0.0545(16) 0.0386(14) 0.0348(14) -0.0171(12) -0.0183(12) 0.0057(11)
    N2 0.0539(17) 0.0435(15) 0.0377(14) -0.0203(13) 0.0023(12) -0.0115(12)
    N3 0.0551(17) 0.0472(15) 0.0326(13) -0.0228(13) -0.0010(12) -0.0081(12)
    N4 0.0251(11) 0.0327(12) 0.0280(12) -0.0062(10) -0.0057(9) 0.0008(9)
    N5 0.0288(12) 0.0353(12) 0.0266(11) -0.0088(10) -0.0045(9) 0.0028(9)
    N6 0.0260(11) 0.0327(12) 0.0263(11) -0.0072(9) -0.0057(9) -0.0008(9)
    N7 0.0271(12) 0.0367(12) 0.0283(12) -0.0053(10) -0.0056(10) 0.0032(10)
    S1 0.0419(5) 0.0957(7) 0.0566(5) -0.0359(5) 0.0139(4) -0.0407(5)
    S2 0.0423(4) 0.0402(4) 0.0301(4) -0.0209(3) -0.0007(3) -0.0051(3)
    S3 0.0571(5) 0.0523(5) 0.0274(4) -0.0342(4) -0.0067(3) 0.0023(3)
_geom_special_details
;
All e.s.d.'s (except the e.s.d. in the dihedral angle between two l.s. planes)
are estimated using the full covariance matrix. The cell e.s.d.'s are taken
into account individually in the estimation of e.s.d.'s in distances, angles
and torsion angles; correlations between e.s.d.'s in cell parameters are only
used when they are defined by crystal symmetry. An approximate (isotropic)
treatment of cell e.s.d.'s is used for estimating e.s.d.'s involving l.s.
planes.
;
loop_
    _geom_bond_atom_site_label_1
    _geom_bond_atom_site_label_2
    _geom_bond_site_symmetry_2
    _geom_bond_distance
    _geom_bond_publ_flag
    C1 N5 . 1.327(3) ?
    C1 C2 . 1.388(4) ?
    C1 H1 . 0.9300 ?
    C2 C3 . 1.359(4) ?
    C2 H2 . 0.9300 ?
    C3 N6 . 1.357(3) ?
    C3 H3 . 0.9300 ?
    C4 N4 . 1.319(3) ?
    C4 C13 . 1.388(4) ?
    C4 N6 . 1.399(3) ?
    C5 N4 . 1.342(3) ?
    C5 C6 . 1.365(4) ?
    C5 H5 . 0.9300 ?
    C6 N7 . 1.331(4) ?
    C6 H6 . 0.9300 ?
    C7 N1 . 1.142(3) ?
    C7 S3 . 1.643(3) ?
    C8 N3 . 1.150(4) ?
    C8 S2 . 1.647(3) ?
    C9 N2 . 1.148(4) ?
    C9 S1 . 1.639(3) ?
    C13 N7 . 1.332(3) ?
    C13 H13 . 0.9300 ?
    Cd1 N2 . 2.286(3) Y
    Cd1 N2 2_655 2.286(3) ?
    Cd1 N7 1_645 2.426(2) Y
    Cd1 N7 2_565 2.426(2) ?
    Cd1 S2 2_655 2.6832(8) ?
    Cd1 S2 . 2.6832(8) Y
    Cd2 N1 2_666 2.244(2) Y
    Cd2 N3 . 2.303(3) Y
    Cd2 N5 . 2.385(2) Y
    Cd2 N4 . 2.436(2) Y
    Cd2 S1 . 2.6603(9) Y
    Cd2 S3 . 2.7427(8) Y
    N1 Cd2 2_666 2.244(2) ?
    N5 N6 . 1.364(3) ?
    N7 Cd1 1_465 2.426(2) ?
loop_
    _geom_angle_atom_site_label_1
    _geom_angle_atom_site_label_2
    _geom_angle_atom_site_label_3
    _geom_angle_site_symmetry_1
    _geom_angle_site_symmetry_3
    _geom_angle
    _geom_angle_publ_flag
    N5 C1 C2 . . 111.8(3) ?
    N5 C1 H1 . . 124.1 ?
    C2 C1 H1 . . 124.1 ?
    C3 C2 C1 . . 105.6(3) ?
    C3 C2 H2 . . 127.2 ?
    C1 C2 H2 . . 127.2 ?
    N6 C3 C2 . . 106.9(3) ?
    N6 C3 H3 . . 126.6 ?
    C2 C3 H3 . . 126.6 ?
    N4 C4 C13 . . 122.2(2) ?
    N4 C4 N6 . . 116.7(2) ?
    C13 C4 N6 . . 121.1(2) ?
    N4 C5 C6 . . 121.4(3) ?
    N4 C5 H5 . . 119.3 ?
    C6 C5 H5 . . 119.3 ?
    N7 C6 C5 . . 121.9(3) ?
    N7 C6 H6 . . 119.0 ?
    C5 C6 H6 . . 119.0 ?
    N1 C7 S3 . . 178.1(3) ?
    N3 C8 S2 . . 179.1(3) ?
    N2 C9 S1 . . 178.3(3) ?
    N7 C13 C4 . . 120.5(2) ?
    N7 C13 H13 . . 119.7 ?
    C4 C13 H13 . . 119.7 ?
    N2 Cd1 N2 . 2_655 180 y
    N2 Cd1 N7 . 1_645 85.94(9) Y
    N2 Cd1 N7 2_655 1_645 94.06(9) ?
    N2 Cd1 N7 . 2_565 94.06(9) Y
    N2 Cd1 N7 2_655 2_565 85.94(9) y
    N7 Cd1 N7 1_645 2_565 180 y
    N2 Cd1 S2 . 2_655 86.38(7) Y
    N2 Cd1 S2 2_655 2_655 93.62(7) ?
    N7 Cd1 S2 1_645 2_655 88.34(6) ?
    N7 Cd1 S2 2_565 2_655 91.66(6) ?
    N2 Cd1 S2 . . 93.62(7) Y
    N2 Cd1 S2 2_655 . 86.38(7) ?
    N7 Cd1 S2 1_645 . 91.66(6) Y
    N7 Cd1 S2 2_565 . 88.34(6) Y
    S2 Cd1 S2 2_655 . 180 y
    N1 Cd2 N3 2_666 . 91.59(9) Y
    N1 Cd2 N5 2_666 . 93.71(9) Y
    N3 Cd2 N5 . . 102.07(9) Y
    N1 Cd2 N4 2_666 . 159.57(9) Y
    N3 Cd2 N4 . . 83.77(9) Y
    N5 Cd2 N4 . . 68.04(7) Y
    N1 Cd2 S1 2_666 . 105.57(8) Y
    N3 Cd2 S1 . . 94.46(7) Y
    N5 Cd2 S1 . . 154.21(6) Y
    N4 Cd2 S1 . . 94.63(6) Y
    N1 Cd2 S3 2_666 . 93.51(7) Y
    N3 Cd2 S3 . . 174.25(7) Y
    N5 Cd2 S3 . . 80.27(6) Y
    N4 Cd2 S3 . . 92.33(6) Y
    S1 Cd2 S3 . . 81.60(3) Y
    C7 N1 Cd2 . 2_666 156.4(2) ?
    C9 N2 Cd1 . . 151.9(3) ?
    C8 N3 Cd2 . . 160.7(2) ?
    C4 N4 C5 . . 116.7(2) ?
    C4 N4 Cd2 . . 116.51(17) ?
    C5 N4 Cd2 . . 126.65(18) ?
    C1 N5 N6 . . 104.4(2) ?
    C1 N5 Cd2 . . 134.13(19) ?
    N6 N5 Cd2 . . 112.89(15) ?
    C3 N6 N5 . . 111.4(2) ?
    C3 N6 C4 . . 129.3(2) ?
    N5 N6 C4 . . 119.2(2) ?
    C6 N7 C13 . . 117.2(2) ?
    C6 N7 Cd1 . 1_465 121.71(18) ?
    C13 N7 Cd1 . 1_465 120.98(18) ?
    C9 S1 Cd2 . . 98.65(11) ?
    C8 S2 Cd1 . . 101.07(10) ?
    C7 S3 Cd2 . . 96.52(10) ?
loop_
    _geom_torsion_atom_site_label_1
    _geom_torsion_atom_site_label_2
    _geom_torsion_atom_site_label_3
    _geom_torsion_atom_site_label_4
    _geom_torsion_site_symmetry_1
    _geom_torsion_site_symmetry_2
    _geom_torsion_site_symmetry_3
    _geom_torsion_site_symmetry_4
    _geom_torsion
    _geom_torsion_publ_flag
    N5 C1 C2 C3 . . . . -0.3(4) ?
    C1 C2 C3 N6 . . . . -0.3(3) ?
    N4 C5 C6 N7 . . . . -0.5(5) ?
    N4 C4 C13 N7 . . . . -0.5(4) ?
    N6 C4 C13 N7 . . . . -178.6(2) ?
    N7 Cd1 N2 C9 1_645 . . . -30.1(5) ?
    N7 Cd1 N2 C9 2_565 . . . 149.9(5) ?
    S2 Cd1 N2 C9 2_655 . . . -118.7(5) ?
    S2 Cd1 N2 C9 . . . . 61.3(5) ?
    N1 Cd2 N3 C8 2_666 . . . -124.3(8) ?
    N5 Cd2 N3 C8 . . . . 141.6(8) ?
    N4 Cd2 N3 C8 . . . . 75.7(8) ?
    S1 Cd2 N3 C8 . . . . -18.5(8) ?
    C13 C4 N4 C5 . . . . 0.9(4) ?
    N6 C4 N4 C5 . . . . 179.1(3) ?
    C13 C4 N4 Cd2 . . . . -175.6(2) ?
    N6 C4 N4 Cd2 . . . . 2.7(3) ?
    C6 C5 N4 C4 . . . . -0.4(4) ?
    C6 C5 N4 Cd2 . . . . 175.7(2) ?
    N1 Cd2 N4 C4 2_666 . . . 37.2(3) ?
    N3 Cd2 N4 C4 . . . . 114.9(2) ?
    N5 Cd2 N4 C4 . . . . 9.15(18) ?
    S1 Cd2 N4 C4 . . . . -151.14(18) ?
    S3 Cd2 N4 C4 . . . . -69.38(19) ?
    N1 Cd2 N4 C5 2_666 . . . -138.9(3) ?
    N3 Cd2 N4 C5 . . . . -61.2(3) ?
    N5 Cd2 N4 C5 . . . . -166.9(3) ?
    S1 Cd2 N4 C5 . . . . 32.8(2) ?
    S3 Cd2 N4 C5 . . . . 114.6(2) ?
    C2 C1 N5 N6 . . . . 0.7(3) ?
    C2 C1 N5 Cd2 . . . . 144.6(2) ?
    N1 Cd2 N5 C1 2_666 . . . 28.0(3) ?
    N3 Cd2 N5 C1 . . . . 120.4(3) ?
    N4 Cd2 N5 C1 . . . . -161.5(3) ?
    S1 Cd2 N5 C1 . . . . -110.8(3) ?
    S3 Cd2 N5 C1 . . . . -64.9(3) ?
    N1 Cd2 N5 N6 2_666 . . . 169.76(17) ?
    N3 Cd2 N5 N6 . . . . -97.82(18) ?
    N4 Cd2 N5 N6 . . . . -19.70(16) ?
    S1 Cd2 N5 N6 . . . . 30.9(3) ?
    S3 Cd2 N5 N6 . . . . 76.83(17) ?
    C2 C3 N6 N5 . . . . 0.7(3) ?
    C2 C3 N6 C4 . . . . 176.0(3) ?
    C1 N5 N6 C3 . . . . -0.9(3) ?
    Cd2 N5 N6 C3 . . . . -153.58(19) ?
    C1 N5 N6 C4 . . . . -176.7(2) ?
    Cd2 N5 N6 C4 . . . . 30.6(3) ?
    N4 C4 N6 C3 . . . . 162.2(3) ?
    C13 C4 N6 C3 . . . . -19.5(4) ?
    N4 C4 N6 N5 . . . . -22.8(3) ?
    C13 C4 N6 N5 . . . . 155.5(2) ?
    C5 C6 N7 C13 . . . . 1.0(5) ?
    C5 C6 N7 Cd1 . . . 1_465 -176.2(2) ?
    C4 C13 N7 C6 . . . . -0.5(4) ?
    C4 C13 N7 Cd1 . . . 1_465 176.70(19) ?
    N1 Cd2 S1 C9 2_666 . . . 113.39(13) ?
    N3 Cd2 S1 C9 . . . . 20.49(14) ?
    N5 Cd2 S1 C9 . . . . -109.59(17) ?
    N4 Cd2 S1 C9 . . . . -63.61(13) ?
    S3 Cd2 S1 C9 . . . . -155.29(12) ?
    N2 Cd1 S2 C8 . . . . -7.34(12) ?
    N2 Cd1 S2 C8 2_655 . . . 172.66(12) ?
    N7 Cd1 S2 C8 1_645 . . . 78.70(11) ?
    N7 Cd1 S2 C8 2_565 . . . -101.30(11) ?
    N1 Cd2 S3 C7 2_666 . . . -19.29(12) ?
    N5 Cd2 S3 C7 . . . . 73.89(11) ?
    N4 Cd2 S3 C7 . . . . 141.13(11) ?
    S1 Cd2 S3 C7 . . . . -124.53(11) ?
data_global
_journal_date_recd_electronic     2008-09-26
_journal_date_accepted     2008-10-07
_journal_name_full     'Acta Crystallographica, Section E'
_journal_year     2008
_journal_volume     64
_journal_issue     11
_journal_page_first     m1387
_journal_page_last     m1387
_journal_paper_category     QM
_journal_coeditor_code     LH2704
_publ_contact_author
;
      Shi Jing Min
      Department of Chemistrey
      Shandong Normal University
      Jinan 250014
      People's Republic of China
;
_publ_contact_author_email     shijingmin1955@yahoo.com.cn
_publ_contact_author_fax     '86 531 86180017'
_publ_contact_author_phone     '86 531 86180743'
_publ_section_title
;\
Poly[tris[\m~2~-2-(pyrazol-1-yl)pyrazine]hexa-\m~1,3~-thiocyanato-\
tricadmium(II)]
;
loop_
    _publ_author_name
    _publ_author_address
    'Yang, Lin Yan'
;     Department of Chemistry
      Shandong Normal University
      Jinan 250014
      People's Republic of China
;
    'Shi, Jing Min'
;     Department of Chemistry
      Shandong Normal University
      Jinan 250014
      People's Republic of China
;
