# Supplementary material for: Poly[tris­[μ2-2-(pyrazol-1-yl)pyrazine]hexa-μ1,3-thio­cyanato-tricadmium(II)]
Source: Acta Crystallogr Sect E Struct Rep Online. 2008 Oct 11;64(Pt 11):m1387. doi: 10.1107/S1600536808032285 (PMC2959520; doi:10.1107/S1600536808032285)
Supplement: Supplementary file 2 [file e-64-m1387-Isup2.hkl]

# 
# h,k,l, Fc-squared, Fo-squared, sigma(Fo-squared) and status flag 
# 
data_I
_shelx_title ' 71002bm in P-1' 
_shelx_refln_list_code          4 
_shelx_F_calc_maximum      197.33 
_exptl_crystal_F_000       470.00 
_reflns_d_resolution_high  0.8256 
 
loop_ 
 _symmetry_equiv_pos_as_xyz 
 'x, y, z' 
 '-x, -y, -z' 
 
_cell_length_a     7.0309 
_cell_length_b     8.6178 
_cell_length_c    13.7373 
_cell_angle_alpha  87.889 
_cell_angle_beta   85.173 
_cell_angle_gamma  68.060 
 
_shelx_F_squared_multiplier     1.000 
 
loop_ 
 _refln_index_h 
 _refln_index_k 
 _refln_index_l 
 _refln_F_squared_calc 
 _refln_F_squared_meas 
 _refln_F_squared_sigma 
 _refln_observed_status 
   1   0   0     8111.06     7881.70    130.16 o 
   2   0   0      907.19      926.86     16.78 o 
   3   0   0       39.09       31.55      3.16 o 
   4   0   0      128.40      134.08      5.78 o 
   5   0   0      373.43      381.44     27.51 o 
   6   0   0     1145.08     1168.18     25.85 o 
   7   0   0     2468.08     2517.95     69.34 o 
  -6   1   0       18.43       30.79      4.40 o 
  -5   1   0       32.76       33.47      4.80 o 
  -4   1   0     7650.43     7891.33    137.44 o 
  -3   1   0    17114.59    17191.17    278.12 o 
  -2   1   0     1074.83     1076.58     19.69 o 
  -1   1   0     3094.10     3291.54     53.27 o 
   0   1   0     1592.54     1684.16     23.35 o 
   1   1   0       32.40       33.05      2.55 o 
   2   1   0      724.32      801.66     20.99 o 
   3   1   0     8522.17     8863.51    141.18 o 
   4   1   0     7440.03     7651.70    123.54 o 
   5   1   0       73.54       78.79     13.10 o 
   6   1   0     1354.81     1432.39     42.15 o 
   7   1   0      136.94      154.59     11.95 o 
   8   1   0        0.06        0.00      4.65 o 
  -6   2   0      658.38      658.60     25.28 o 
  -5   2   0       62.08       68.15      5.39 o 
  -4   2   0      639.55      615.80     23.38 o 
  -3   2   0      350.63      335.30      9.38 o 
  -2   2   0        5.51        4.47      1.44 o 
  -1   2   0      420.47      337.23      7.73 o 
   0   2   0     1835.49     1792.04     30.57 o 
   1   2   0    19997.45    18178.00    420.50 o 
   2   2   0    13065.68    12606.55    296.60 o 
   3   2   0     1493.66     1488.60     38.19 o 
   4   2   0     1445.27     1524.13     28.36 o 
   5   2   0      125.37      117.13     10.20 o 
   6   2   0     1671.94     1703.60     33.68 o 
   7   2   0     1430.29     1438.71     31.17 o 
   8   2   0      474.20      520.19     24.24 o 
  -6   3   0       41.84       40.94      6.98 o 
  -5   3   0     1492.96     1457.22     43.04 o 
  -4   3   0     1219.81     1196.91     24.95 o 
  -3   3   0     3185.14     3221.98     55.76 o 
  -2   3   0      584.24      576.07     22.01 o 
  -1   3   0      219.15      204.06      5.89 o 
   0   3   0      441.87      524.65      8.61 o 
   1   3   0      475.25      524.39     15.82 o 
   2   3   0    13251.88    13020.79    294.50 o 
   3   3   0     7961.24     7669.56    176.30 o 
   4   3   0    14045.20    14156.75    321.36 o 
   5   3   0      552.18      531.35     13.56 o 
   6   3   0       58.42       56.91      4.54 o 
   7   3   0       45.05       44.38      6.85 o 
   8   3   0      172.32      163.86     13.07 o 
  -6   4   0       26.27       36.09      6.98 o 
  -5   4   0       28.93       35.83      6.32 o 
  -4   4   0        3.04        8.78      3.60 o 
  -3   4   0      104.62      101.71      5.43 o 
  -2   4   0     2425.72     2442.48     43.30 o 
  -1   4   0     8809.16     8909.99    142.60 o 
   0   4   0     8237.25     8256.85    110.08 o 
   1   4   0     2927.63     2969.89     72.15 o 
   2   4   0      243.41      261.85     10.68 o 
   3   4   0      920.04      972.53     28.43 o 
   4   4   0     1126.63     1139.56     32.82 o 
   5   4   0      332.83      338.03     14.57 o 
   6   4   0     1590.75     1572.94     33.52 o 
   7   4   0     1762.56     1745.72     35.71 o 
   8   4   0      176.11      171.55     13.13 o 
  -5   5   0      970.76     1071.21     37.01 o 
  -4   5   0     2506.04     2569.83     69.89 o 
  -3   5   0      214.35      235.88     12.94 o 
  -2   5   0       52.87       50.69      3.82 o 
  -1   5   0     1007.51      985.45     20.12 o 
   0   5   0       19.25       19.05      1.56 o 
   1   5   0      666.19      646.82     11.27 o 
   2   5   0      369.45      372.32     14.64 o 
   3   5   0     3496.90     3527.91     87.38 o 
   4   5   0       11.51       11.99      3.47 o 
   5   5   0        0.74        1.28      2.29 o 
   6   5   0     1202.54     1147.59     35.70 o 
   7   5   0       17.00       22.28      3.79 o 
   8   5   0        2.49        0.00      3.28 o 
  -4   6   0       22.98       29.57      6.12 o 
  -3   6   0      224.90      213.44     13.13 o 
  -2   6   0      565.41      517.84     20.96 o 
  -1   6   0     2868.33     2793.49     49.53 o 
   0   6   0     2063.75     2023.57     37.08 o 
   1   6   0       60.83       59.35      5.86 o 
   2   6   0      661.83      632.40     22.21 o 
   4   6   0      785.32      752.99     26.40 o 
   5   6   0      944.97      904.99     30.36 o 
   6   6   0      364.46      356.93     17.03 o 
   7   6   0      734.30      680.32     26.14 o 
   8   6   0      171.71      169.42     13.26 o 
  -3   7   0      228.83      203.19     13.79 o 
  -2   7   0      370.18      382.83     18.54 o 
  -1   7   0      117.72      117.22      9.50 o 
   0   7   0      275.53      264.01      9.03 o 
   1   7   0     2523.85     2425.46     65.11 o 
   2   7   0     2008.13     1978.43     54.86 o 
   3   7   0     1796.13     1858.76     52.50 o 
   4   7   0     1587.77     1570.90     47.20 o 
   5   7   0       92.94       93.05      9.04 o 
   6   7   0        0.21        0.26      2.69 o 
   7   7   0      134.88      142.63     11.59 o 
  -2   8   0      826.83      840.51     32.29 o 
  -1   8   0      607.81      618.09     25.64 o 
   0   8   0      933.63      845.68     30.69 o 
   1   8   0        0.06        1.80      2.72 o 
   2   8   0      672.45      616.88     24.37 o 
   3   8   0       41.46       34.23      6.12 o 
   4   8   0      716.35      744.74     29.25 o 
   5   8   0     1509.25     1501.47     47.59 o 
   6   8   0      153.30      167.03     12.64 o 
   7   8   0       13.19       19.95      6.03 o 
  -1   9   0      139.46      132.09     11.69 o 
   0   9   0       94.01      113.78     10.71 o 
   1   9   0      789.89      750.28     29.21 o 
   2   9   0     1118.86     1073.37     37.27 o 
   3   9   0      155.21      161.01     12.02 o 
   4   9   0        0.88        2.10      3.77 o 
   5   9   0      128.57      127.40     12.09 o 
   6   9   0      320.86      284.06     17.62 o 
   1  10   0        3.87       15.26      5.21 o 
   2  10   0      163.81      195.33     14.18 o 
   3  10   0        6.87        5.40      4.06 o 
   4  10   0      301.56      386.50     22.96 o 
   5  10   0      482.99      516.00     26.30 o 
  -5 -10   1        1.52        0.00      3.83 o 
  -4 -10   1      250.70      278.55     19.29 o 
  -2 -10   1      346.55      344.97     19.32 o 
  -1 -10   1      100.74      111.22     11.07 o 
  -6  -9   1      333.57      323.23     19.26 o 
  -5  -9   1      127.47      128.16     12.28 o 
  -4  -9   1       37.39       38.12      7.83 o 
  -3  -9   1       14.48       14.71      5.01 o 
  -2  -9   1       38.45       34.36      6.58 o 
  -1  -9   1      541.25      556.06     24.24 o 
   0  -9   1      617.95      575.64     25.22 o 
   1  -9   1      660.59      626.93     27.22 o 
  -7  -8   1        2.25        0.00      3.67 o 
  -6  -8   1      161.50      163.46     12.64 o 
  -5  -8   1      173.25      179.05     13.17 o 
  -4  -8   1     1403.15     1538.44     48.77 o 
  -2  -8   1      130.49      108.38      9.60 o 
  -1  -8   1      108.64      119.94      9.79 o 
   0  -8   1        0.62        1.11      2.65 o 
   1  -8   1      135.58      125.86     10.48 o 
   2  -8   1      108.34      119.51     11.00 o 
  -7  -7   1     1258.60     1249.84     42.05 o 
  -6  -7   1      126.83      125.90     10.58 o 
  -5  -7   1      285.60      282.97     15.66 o 
  -4  -7   1      124.75      128.75     10.38 o 
  -2  -7   1        1.30        0.95      2.42 o 
  -1  -7   1     1243.24     1253.66     26.06 o 
   0  -7   1     3791.40     3796.08     66.12 o 
   1  -7   1      663.02      663.49     17.21 o 
   2  -7   1       48.86       50.54      7.07 o 
   3  -7   1       78.09       76.61      8.61 o 
  -8  -6   1       40.61       40.61      7.50 o 
  -7  -6   1       65.73       56.63      7.47 o 
  -6  -6   1       43.31       36.75      6.09 o 
  -5  -6   1      113.35      121.54      9.53 o 
  -4  -6   1     6531.39     6594.81    158.32 o 
  -3  -6   1     4220.13     4233.32    105.36 o 
  -2  -6   1      121.01      128.65      8.84 o 
  -1  -6   1      215.57      210.79      7.49 o 
   0  -6   1      153.99      161.78      7.66 o 
   1  -6   1      357.55      340.86     10.35 o 
   2  -6   1       67.93       66.03      4.66 o 
   3  -6   1     2595.63     2609.39     70.74 o 
   4  -6   1      951.51      920.19     32.88 o 
  -8  -5   1      850.37      824.72     31.70 o 
  -7  -5   1     2086.77     1992.81     40.33 o 
  -6  -5   1     1874.32     1798.17     51.39 o 
  -5  -5   1       60.89       65.01      6.71 o 
  -4  -5   1      595.45      485.35     18.90 o 
  -3  -5   1      368.25      380.35     15.82 o 
  -2  -5   1      413.51      387.78     15.10 o 
  -1  -5   1     3350.10     3461.88     48.36 o 
   0  -5   1    10102.99    10221.77    163.80 o 
   1  -5   1     1708.88     1710.62     31.99 o 
   2  -5   1      425.39      418.64     11.68 o 
   3  -5   1      285.41      296.89     11.79 o 
   4  -5   1       27.83       23.52      5.40 o 
   5  -5   1      259.70      266.27     15.43 o 
  -8  -4   1      187.70      188.91     13.26 o 
  -7  -4   1       68.26       75.04      5.93 o 
  -6  -4   1       44.56       36.42      5.50 o 
  -5  -4   1      633.34      606.92     21.65 o 
  -4  -4   1     1688.20     1649.47     44.94 o 
  -3  -4   1    10821.31    10960.02    251.17 o 
  -1  -4   1     3939.90     3908.88     92.02 o 
   0  -4   1      649.15      603.31     13.08 o 
   1  -4   1      761.93      762.83     16.12 o 
   2  -4   1     4009.14     3959.33     97.29 o 
   3  -4   1     1465.92     1452.81     59.08 o 
   4  -4   1     2999.85     3120.65     56.51 o 
   5  -4   1       27.79       25.28      5.50 o 
  -8  -3   1      148.27      150.07     12.18 o 
  -7  -3   1      952.40      953.16     22.84 o 
  -6  -3   1      309.68      312.53     10.51 o 
  -5  -3   1       61.15       52.44      5.60 o 
  -4  -3   1     1472.74     1518.07     41.27 o 
  -3  -3   1      341.03      372.52     13.66 o 
  -1  -3   1     3851.60     3691.89     60.53 o 
   0  -3   1    10135.90    10076.41    135.20 o 
   1  -3   1     3423.39     3377.85     56.27 o 
   2  -3   1     1818.85     1832.32     79.34 o 
   3  -3   1      974.11      965.68     20.43 o 
   4  -3   1        4.51        2.94      2.33 o 
   5  -3   1     1430.00     1529.00     31.47 o 
  -8  -2   1       50.15       46.80      8.35 o 
  -7  -2   1        0.35        0.15      2.80 o 
  -6  -2   1     1082.38     1101.37     24.14 o 
  -5  -2   1     3200.90     3302.07     57.97 o 
  -4  -2   1     9326.82     9484.33    217.63 o 
  -3  -2   1     3490.76     3512.06     83.84 o 
  -2  -2   1     4534.67     4547.70    105.66 o 
   0  -2   1        7.61        8.96      2.39 o 
   1  -2   1     1141.93     1146.28     23.35 o 
   2  -2   1     7571.10     7716.88    123.73 o 
   3  -2   1     9908.12    10350.96    165.55 o 
   4  -2   1     2066.39     2135.78     39.22 o 
   5  -2   1      201.85      192.87     16.23 o 
   6  -2   1      781.95      824.71     20.65 o 
  -7  -1   1      637.14      664.31     18.67 o 
  -6  -1   1        3.27        6.28      3.12 o 
  -5  -1   1      302.32      287.89      9.36 o 
  -4  -1   1       18.23       15.63      2.32 o 
  -3  -1   1      377.88      334.20     11.99 o 
  -2  -1   1      197.55      142.99      6.12 o 
  -1  -1   1    21305.28    18313.89    433.27 o 
   0  -1   1     3758.42     4181.73     66.80 o 
   1  -1   1     7298.60     7408.28    122.21 o 
   2  -1   1     1502.79     1500.53     26.42 o 
   3  -1   1     1773.96     1823.43     49.16 o 
   4  -1   1     1126.96     1192.14     23.79 o 
   5  -1   1      806.61      784.28     49.41 o 
   6  -1   1     2152.16     2331.11     93.10 o 
   7  -1   1      318.20      329.38     18.64 o 
  -7   0   1      215.99      217.85     10.15 o 
  -6   0   1       95.00      101.45      6.89 o 
  -5   0   1     1131.10     1177.02     24.73 o 
  -4   0   1     1381.21     1471.49     27.97 o 
  -3   0   1      616.69      641.68     13.49 o 
  -2   0   1     3332.06     3348.34     54.62 o 
  -1   0   1     2189.13     2146.48     51.35 o 
   1   0   1     7393.59     7441.27    122.49 o 
   2   0   1     1927.52     1888.22     31.97 o 
   3   0   1     2896.69     2905.16     48.91 o 
   4   0   1      908.28      918.96     19.13 o 
   5   0   1       57.14       62.46      4.92 o 
   6   0   1      348.56      350.03     14.33 o 
   7   0   1       31.85       32.88      7.66 o 
  -7   1   1      558.50      575.28     24.43 o 
  -6   1   1        2.73        8.13      3.44 o 
  -5   1   1      916.90      946.78     21.29 o 
  -4   1   1      336.11      337.71      9.93 o 
  -3   1   1     8860.25     9196.78    147.01 o 
  -2   1   1    15551.82    15246.17    250.66 o 
  -1   1   1     7139.56     7159.46     96.20 o 
   0   1   1    11429.06     9893.79    170.61 o 
   1   1   1      773.61      762.85     18.73 o 
   2   1   1     1108.40     1187.12     20.98 o 
   3   1   1      144.43      157.52      4.95 o 
   4   1   1     3517.13     3661.24     61.51 o 
   5   1   1     4656.32     5016.94     84.26 o 
   6   1   1      954.11     1027.79     23.30 o 
   7   1   1     1280.28     1318.35     42.41 o 
   8   1   1        0.24       10.64      6.42 o 
  -7   2   1      378.60      393.51     20.11 o 
  -6   2   1     2471.14     2596.98     70.87 o 
  -5   2   1     2190.77     2299.57     43.18 o 
  -4   2   1     2984.01     3206.23     55.98 o 
  -3   2   1      119.72      115.54      5.25 o 
  -2   2   1     1113.75     1192.44     22.21 o 
  -1   2   1      335.46      333.32      6.16 o 
   0   2   1     5720.19     5754.25     78.77 o 
   1   2   1    21903.41    21056.77    494.75 o 
   2   2   1     9151.48     8780.30    198.93 o 
   3   2   1     2103.16     2139.14     52.01 o 
   4   2   1      735.34      761.53     16.01 o 
   5   2   1      103.29      103.60      5.27 o 
   6   2   1      117.80      108.87      6.80 o 
   7   2   1       95.75       83.52      9.14 o 
   8   2   1      686.01      689.52     28.82 o 
  -6   3   1       91.45       85.12      9.30 o 
  -5   3   1     1016.02      928.94     31.34 o 
  -4   3   1      213.67      209.64     11.95 o 
  -3   3   1     2664.88     2471.00     69.78 o 
  -2   3   1     4668.91     4536.36    122.84 o 
  -1   3   1     1688.50     1676.39     24.19 o 
   0   3   1        5.22        7.97      0.84 o 
   1   3   1     1707.83     1773.21     43.95 o 
   2   3   1     9058.05     9237.02    209.51 o 
   3   3   1       98.35       92.20      5.54 o 
   4   3   1     1290.92     1262.58     34.16 o 
   5   3   1     4612.71     4703.65     79.12 o 
   6   3   1       72.19       64.92      4.74 o 
   7   3   1       66.79       61.28      8.12 o 
   8   3   1       22.97       23.52      6.98 o 
  -6   4   1      962.41     1008.65     36.16 o 
  -5   4   1      976.84     1003.68     34.39 o 
  -4   4   1      406.33      386.63     17.46 o 
  -3   4   1       73.97       73.72      6.88 o 
  -2   4   1     1305.38     1290.72     24.79 o 
  -1   4   1      470.06      440.20      8.27 o 
   0   4   1     3114.54     3250.55     44.92 o 
   1   4   1    12915.17    13073.51    221.53 o 
   2   4   1    10389.54    11377.02    258.61 o 
   3   4   1      131.08      130.68      7.47 o 
   4   4   1       38.60       35.31      4.32 o 
   5   4   1       86.77       96.65      7.17 o 
   6   4   1       15.97       11.88      2.66 o 
   7   4   1      729.32      676.85     26.14 o 
   8   4   1     1232.94     1241.58     41.76 o 
  -5   5   1        7.76       12.61      4.91 o 
  -4   5   1      184.65      187.14     12.54 o 
  -3   5   1     2847.82     2803.81     73.53 o 
  -2   5   1     5631.70     5731.97    137.69 o 
  -1   5   1     3088.75     3043.59     52.12 o 
   0   5   1      712.16      723.38     12.29 o 
   1   5   1       12.86       11.69      2.37 o 
   2   5   1       59.24       50.50      4.88 o 
   3   5   1     1263.62     1267.16     36.29 o 
   4   5   1     8387.93     8615.36    200.31 o 
   5   5   1     4233.01     4040.44     99.27 o 
   6   5   1     1672.74     1600.76     32.64 o 
   7   5   1       90.99       81.62      8.52 o 
   8   5   1       31.19       35.24      7.07 o 
  -4   6   1       40.79       46.41      7.43 o 
  -3   6   1       18.39       17.13      4.81 o 
  -2   6   1      293.14      285.79     14.77 o 
  -1   6   1      212.06      193.99     11.40 o 
   0   6   1     2138.33     2180.77     52.26 o 
   1   6   1     3883.93     3783.47     93.54 o 
   2   6   1     1274.19     1210.99     35.47 o 
   3   6   1       64.31       59.84      5.99 o 
   4   6   1      767.79      766.39     26.40 o 
   5   6   1      653.30      614.13     22.93 o 
   6   6   1      354.50      360.24     16.70 o 
   7   6   1      330.35      322.05     17.59 o 
   8   6   1      660.39      687.72     28.89 o 
  -3   7   1      997.46      978.65     35.44 o 
  -2   7   1      931.24      990.54     34.62 o 
  -1   7   1       25.38       26.99      5.50 o 
   0   7   1       44.03       47.56      6.32 o 
   1   7   1      150.43      152.56     10.02 o 
   2   7   1      669.94      627.72     23.06 o 
   3   7   1        0.92        2.78      2.91 o 
   4   7   1     1880.68     1918.72     54.79 o 
   5   7   1     1679.70     1755.59     51.26 o 
   6   7   1       51.70       54.40      7.21 o 
  -2   8   1        0.21        3.05      3.41 o 
  -1   8   1       52.76       38.12      6.81 o 
   0   8   1      951.18      890.55     31.90 o 
   1   8   1     3619.57     3481.24     90.66 o 
   2   8   1      793.42      765.77     27.81 o 
   3   8   1       80.52       88.07      8.32 o 
   4   8   1       95.69       89.35      9.33 o 
   5   8   1       38.39       31.57      6.42 o 
   6   8   1      257.09      252.38     15.36 o 
  -1   9   1       17.44       26.46      6.71 o 
   0   9   1       33.84       30.52      6.78 o 
   1   9   1        5.17        5.27      3.50 o 
   2   9   1      144.00      110.67      9.83 o 
   3   9   1      301.96      286.32     16.18 o 
   4   9   1     1159.92     1242.30     43.30 o 
   5   9   1      566.18      581.57     26.33 o 
   6   9   1        0.31        0.26      3.77 o 
   1  10   1      431.60      424.13     21.78 o 
   2  10   1       28.65       35.37      7.04 o 
   3  10   1      369.03      360.50     19.59 o 
   4  10   1       60.04       64.75     10.45 o 
   5  10   1        3.20        5.01      4.95 o 
  -4 -10   2      108.01      143.55     14.38 o 
  -3 -10   2        0.95        6.09      6.19 o 
  -2 -10   2      311.65      312.39     18.57 o 
  -6  -9   2      222.18      190.29     15.07 o 
  -5  -9   2      321.31      328.56     19.55 o 
  -4  -9   2     1044.68     1118.90     41.17 o 
  -3  -9   2      838.65      986.05     38.32 o 
  -2  -9   2        0.00        1.57      3.37 o 
  -1  -9   2       97.99      103.92      9.92 o 
   0  -9   2       12.99       11.59      4.78 o 
   1  -9   2      654.91      617.11     26.89 o 
  -7  -8   2      683.90      709.89     30.26 o 
  -6  -8   2      153.83      166.48     13.13 o 
  -5  -8   2       12.69       13.49      5.17 o 
  -4  -8   2      216.95      218.03     14.71 o 
  -3  -8   2      542.55      577.41     25.35 o 
  -2  -8   2     1197.57     1164.88     38.25 o 
  -1  -8   2     1652.83     1654.52     50.24 o 
   0  -8   2      386.84      398.31     12.71 o 
   1  -8   2      270.50      265.91     15.49 o 
   2  -8   2      140.18      154.62     12.12 o 
  -7  -7   2       14.74       19.81      5.86 o 
  -6  -7   2      264.00      274.26     16.05 o 
  -5  -7   2      900.88      837.49     30.95 o 
  -4  -7   2      617.76      618.94     25.09 o 
  -3  -7   2      331.87      322.87     16.93 o 
  -2  -7   2       80.68       67.73      7.34 o 
  -1  -7   2     1161.42     1125.50     24.27 o 
   0  -7   2        0.55        0.42      1.50 o 
   1  -7   2      204.77      172.01      7.60 o 
   2  -7   2     2015.34     1981.05     56.96 o 
   3  -7   2      270.07      252.58     15.07 o 
  -8  -6   2       27.67       25.98      4.43 o 
  -7  -6   2      224.76      195.53     13.40 o 
  -6  -6   2       28.40       32.19      6.09 o 
  -5  -6   2      552.92      515.90     21.62 o 
  -4  -6   2        1.98        7.57      3.73 o 
  -3  -6   2      169.10      154.16     10.55 o 
  -2  -6   2     2523.43     2505.14     65.63 o 
  -1  -6   2     1988.48     1829.00     88.59 o 
   0  -6   2     1281.87     1158.31     94.90 o 
   1  -6   2        1.69        2.31      1.55 o 
   2  -6   2      185.39      164.29      7.46 o 
   3  -6   2       34.33       29.18      5.60 o 
   4  -6   2      443.43      491.80     21.94 o 
  -8  -5   2       43.85       38.52      5.17 o 
  -7  -5   2      463.26      425.80     19.68 o 
  -6  -5   2     1014.81      976.03     32.85 o 
  -5  -5   2      951.40      919.99     30.59 o 
  -4  -5   2     1348.71     1350.25     39.86 o 
  -3  -5   2      664.76      662.60     23.22 o 
  -1  -5   2      189.71      178.57      6.44 o 
   0  -5   2      619.02      603.71     14.16 o 
   1  -5   2     6898.66     6928.94    113.70 o 
   2  -5   2     2189.38     2016.50    148.00 o 
   3  -5   2     2802.93     2760.24     50.78 o 
   4  -5   2        6.49       21.62      5.04 o 
   5  -5   2       18.36       22.70      5.67 o 
  -8  -4   2      403.60      390.93     14.06 o 
  -7  -4   2       89.41       86.79      6.28 o 
  -6  -4   2       87.67       88.27      8.02 o 
  -5  -4   2      435.80      421.48     17.46 o 
  -4  -4   2      486.52      452.40     17.52 o 
  -3  -4   2     8335.44     8530.08    197.89 o 
  -2  -4   2     6100.54     6111.50    143.52 o 
  -1  -4   2     3832.70     4069.02     67.58 o 
   0  -4   2      718.61      745.62     15.68 o 
   1  -4   2        0.20        4.04      2.55 o 
   2  -4   2      374.29      345.17     11.48 o 
   3  -4   2      108.46      110.63      5.68 o 
   4  -4   2     1072.61     1119.26     24.92 o 
   5  -4   2     1038.28     1124.33     36.06 o 
  -8  -3   2      163.73      150.55     19.93 o 
  -7  -3   2      920.51      889.33     22.01 o 
  -6  -3   2     3334.04     3232.25     58.12 o 
  -5  -3   2     1766.97     1632.87     45.43 o 
  -4  -3   2      201.14      187.80      9.92 o 
  -3  -3   2       57.26       35.99      4.22 o 
  -2  -3   2      734.42      743.27     22.27 o 
  -1  -3   2      440.43      412.90      9.35 o 
   0  -3   2     2230.91     2298.72     39.19 o 
   1  -3   2     6285.38     6110.99     99.14 o 
   2  -3   2     3183.29     3180.10     54.52 o 
   3  -3   2       33.37       28.75      3.02 o 
   4  -3   2      217.06      214.77      8.32 o 
   5  -3   2      309.30      296.76     13.22 o 
  -8  -2   2      101.56       99.50      7.95 o 
  -7  -2   2        7.40        8.85      4.26 o 
  -6  -2   2      786.14      750.64     18.55 o 
  -5  -2   2      779.54      705.05     16.62 o 
  -4  -2   2        2.19       17.65      3.54 o 
  -3  -2   2    11227.04    11337.65    258.28 o 
  -2  -2   2     6710.20     6556.49    150.95 o 
  -1  -2   2       98.56      131.16      4.01 o 
   0  -2   2      342.67      347.58      7.63 o 
   1  -2   2      206.02      194.85      5.64 o 
   2  -2   2      141.39      147.17      5.07 o 
   3  -2   2     1138.02     1175.87     22.92 o 
   4  -2   2     3481.37     3435.77     90.25 o 
   5  -2   2     5538.54     5672.15     95.50 o 
   6  -2   2      221.84      249.47     15.30 o 
  -7  -1   2      502.25      513.52     15.93 o 
  -6  -1   2     4779.24     4933.96     84.82 o 
  -5  -1   2     1787.87     1778.50     33.91 o 
  -4  -1   2      135.25      122.49      7.07 o 
  -3  -1   2      119.31      119.71      6.91 o 
  -2  -1   2      489.72      483.64     14.97 o 
  -1  -1   2       96.88       92.91      4.83 o 
   0  -1   2    17845.95    15926.82    219.06 o 
   1  -1   2    38940.89    31630.02   1131.64 o 
   2  -1   2    13942.16    13679.45    221.65 o 
   3  -1   2       18.74       21.02      6.01 o 
   4  -1   2      858.37      862.04     18.46 o 
   5  -1   2       83.94       98.53      6.08 o 
   6  -1   2       22.01       23.42      6.55 o 
   7  -1   2      511.58      492.26     23.16 o 
  -7   0   2       12.64       12.51      5.93 o 
  -6   0   2       13.73       12.52      3.68 o 
  -5   0   2       96.04      101.53      6.24 o 
  -4   0   2     1373.99     1424.34     27.28 o 
  -3   0   2    14652.84    14629.75    233.40 o 
  -2   0   2    38446.81    32631.97    763.83 o 
  -1   0   2     3265.96     3363.07     82.83 o 
   0   0   2      846.80      880.94     12.54 o 
   1   0   2     1743.40     1742.48     29.97 o 
   2   0   2        0.18        3.52      1.88 o 
   3   0   2     2660.52     2837.73     47.76 o 
   4   0   2     5682.92     6025.90     98.63 o 
   5   0   2     2159.79     2245.68     41.19 o 
   6   0   2      634.28      644.49     25.22 o 
   7   0   2      529.06      572.76     25.32 o 
  -7   1   2      270.09      288.25     17.06 o 
  -6   1   2     1745.61     1734.59     51.22 o 
  -5   1   2     1612.65     1660.51     59.28 o 
  -4   1   2      184.37      183.50      7.24 o 
  -3   1   2      561.49      539.58     18.19 o 
  -2   1   2     3382.48     3500.31     57.51 o 
  -1   1   2      306.87      330.78      5.71 o 
   0   1   2     4022.05     3978.77     54.82 o 
   1   1   2    13871.05    12774.80    210.03 o 
   2   1   2     1489.73     1415.79     24.11 o 
   3   1   2       33.33       32.72      4.98 o 
   4   1   2     2800.99     3003.62     51.33 o 
   5   1   2      322.53      336.37     10.31 o 
   6   1   2      402.49      403.37     18.60 o 
   7   1   2     1365.49     1439.99     45.69 o 
   8   1   2     1008.56      993.23     37.37 o 
  -7   2   2       15.12       27.25      6.94 o 
  -6   2   2       46.20       57.09      7.89 o 
  -5   2   2        1.03        2.55      4.03 o 
  -4   2   2      454.32      433.21     12.81 o 
  -3   2   2     4793.36     4971.04     96.47 o 
  -2   2   2     3838.67     3741.60     61.85 o 
  -1   2   2      193.38      175.17      3.81 o 
   0   2   2     1156.07     1135.87     20.80 o 
   1   2   2       62.41       55.25      3.37 o 
   2   2   2      294.77      331.38     10.02 o 
   3   2   2     2563.88     2464.42     41.66 o 
   4   2   2    14699.71    14848.53    234.83 o 
   5   2   2     4731.90     4896.88     81.76 o 
   6   2   2       25.76       33.31      6.06 o 
   7   2   2       71.03       72.94      9.27 o 
   8   2   2      204.00      208.33     15.66 o 
  -6   3   2      693.27      676.26     27.12 o 
  -5   3   2      416.03      383.33     18.18 o 
  -4   3   2        6.33        7.07      3.86 o 
  -3   3   2       12.19       10.93      2.40 o 
  -2   3   2     2217.03     2321.68     40.29 o 
  -1   3   2      957.18      891.40     13.82 o 
   0   3   2    15090.19    14354.05    461.81 o 
   1   3   2    25545.49    25145.39    587.73 o 
   2   3   2     7686.77     8196.79    186.29 o 
   3   3   2      328.13      306.69     10.91 o 
   4   3   2        2.26        6.95      1.63 o 
   5   3   2        4.06        5.90      1.91 o 
   6   3   2      575.52      559.69     21.68 o 
   7   3   2     1297.02     1243.91     40.09 o 
   8   3   2     1526.45     1584.36     50.54 o 
  -5   4   2      179.75      195.36     13.04 o 
  -4   4   2     1399.82     1473.27     44.08 o 
  -3   4   2     2772.71     2845.20     73.49 o 
  -2   4   2     2608.52     2666.38     45.99 o 
  -1   4   2      146.59      159.23      4.11 o 
   0   4   2     1729.40     1812.76     26.25 o 
   1   4   2       42.48       68.19     12.23 o 
   2   4   2      641.19      680.74     20.34 o 
   3   4   2      549.15      579.44     18.60 o 
   4   4   2     2491.20     2416.48     60.43 o 
   5   4   2     3242.55     3225.26     56.42 o 
   6   4   2      126.51      122.28     12.35 o 
   7   4   2      446.37      416.34     19.45 o 
   8   4   2       37.72       49.32      8.55 o 
  -5   5   2        6.72       16.24      5.44 o 
  -4   5   2      314.89      338.78     17.33 o 
  -3   5   2      378.58      356.80     16.87 o 
  -2   5   2      137.93      133.66      9.33 o 
  -1   5   2     1807.09     1834.00     27.31 o 
   0   5   2      645.50      593.32     10.62 o 
   1   5   2     2911.37     3047.54     54.06 o 
   2   5   2        3.96        3.80      2.23 o 
   3   5   2     1529.16     1768.82     46.51 o 
   4   5   2      395.57      391.02     15.56 o 
   5   5   2      504.38      478.89     18.01 o 
   6   5   2      226.50      214.30      8.66 o 
   7   5   2      344.23      317.72     16.87 o 
   8   5   2      504.39      471.17     22.66 o 
  -4   6   2      779.83      744.67     29.71 o 
  -3   6   2     1884.75     1853.12     54.66 o 
  -2   6   2      410.00      362.99     17.16 o 
  -1   6   2       27.81       37.47      5.54 o 
   0   6   2      260.34      253.20     12.71 o 
   1   6   2      852.03      842.66     18.39 o 
   2   6   2     5105.27     5030.92    101.24 o 
   3   6   2     2312.90     2288.39     59.94 o 
   4   6   2     2013.77     1843.72     50.86 o 
   5   6   2     1277.55     1258.81     37.83 o 
   6   6   2      184.63      172.27     10.91 o 
   7   6   2      161.67      146.99     11.95 o 
   8   6   2      168.09      158.52     13.07 o 
  -3   7   2        0.12        3.67      3.70 o 
  -2   7   2      645.31      671.77     26.76 o 
  -1   7   2     1903.00     1905.23     55.02 o 
   0   7   2     2300.37     2265.37     62.36 o 
   1   7   2      555.90      502.57     20.14 o 
   2   7   2      200.26      167.56     10.45 o 
   3   7   2      623.07      617.17     23.02 o 
   4   7   2       56.45       51.78      6.81 o 
   5   7   2     1284.72     1260.48     39.40 o 
   6   7   2     1343.23     1286.13     40.22 o 
   7   7   2      256.26      273.64     16.64 o 
  -2   8   2       31.06       36.49      7.07 o 
  -1   8   2      436.07      411.79     20.44 o 
   0   8   2      428.74      404.09     19.36 o 
   1   8   2        1.69        2.91      2.85 o 
   2   8   2     1011.96      976.52     32.92 o 
   3   8   2     1342.16     1360.34     42.22 o 
   4   8   2       53.49       40.97      6.81 o 
   5   8   2       14.79       14.54      4.95 o 
   6   8   2      318.43      303.02     16.61 o 
  -1   9   2      842.85      833.30     33.47 o 
   0   9   2      760.78      698.33     28.82 o 
   1   9   2      317.47      284.87     16.44 o 
   2   9   2       91.77       95.96      9.07 o 
   3   9   2       81.79       85.06      8.81 o 
   5   9   2      598.01      643.44     27.68 o 
   6   9   2      899.20      895.46     34.06 o 
   1  10   2      322.78      323.49     18.96 o 
   2  10   2      763.94      740.29     30.13 o 
   3  10   2      551.19      559.43     25.48 o 
   5  10   2       39.90       42.90      8.52 o 
  -4 -10   3       32.30       32.85      8.58 o 
  -3 -10   3       58.98       95.54     12.74 o 
  -2 -10   3       27.65       27.28      6.78 o 
  -6  -9   3        4.03        1.60      4.26 o 
  -5  -9   3      225.25      225.36     16.47 o 
  -4  -9   3        0.30        1.21      4.06 o 
  -3  -9   3      547.24      591.00     27.74 o 
  -2  -9   3      994.62     1040.09     37.07 o 
  -1  -9   3        5.65        9.35      2.92 o 
   0  -9   3        1.65       10.34      3.10 o 
   1  -9   3       21.81       18.11      5.70 o 
  -7  -8   3      196.80      213.38     15.88 o 
  -6  -8   3     1246.33     1266.90     44.08 o 
  -5  -8   3      202.79      210.04     14.71 o 
  -4  -8   3        3.15        4.52      4.16 o 
  -3  -8   3       94.76      140.08     11.99 o 
  -2  -8   3       59.69       66.29      7.76 o 
  -1  -8   3       12.81       17.88      3.33 o 
   0  -8   3      336.61      317.05     11.92 o 
   1  -8   3     2263.36     2314.73     45.47 o 
   2  -8   3      613.54      681.50     27.58 o 
  -7  -7   3       44.55       57.64      8.61 o 
  -6  -7   3        7.19       12.45      4.85 o 
  -5  -7   3      267.45      232.96     14.61 o 
  -4  -7   3      247.81      249.17     14.87 o 
  -3  -7   3     3573.97     3793.36     98.48 o 
  -2  -7   3     3006.08     3116.09     81.45 o 
  -1  -7   3      652.69      665.37     17.08 o 
   0  -7   3      206.50      218.96      9.37 o 
   1  -7   3        5.47        9.12      2.44 o 
   2  -7   3       26.74       26.88      3.98 o 
   3  -7   3      206.28      200.57     13.40 o 
  -7  -6   3      451.91      446.67     21.52 o 
  -6  -6   3     2336.24     2371.45     67.21 o 
  -5  -6   3      619.19      607.12     24.37 o 
  -4  -6   3      199.55      185.54     11.95 o 
  -3  -6   3      647.18      645.70     24.43 o 
  -1  -6   3      372.26      360.45     10.81 o 
   0  -6   3     1104.61     1119.06     23.76 o 
   1  -6   3     1926.48     1925.79     37.18 o 
   2  -6   3     1128.83     1095.21     24.61 o 
   3  -6   3      136.70      150.29      7.69 o 
   4  -6   3      145.22      178.27     12.18 o 
  -8  -5   3        1.40        0.00      2.37 o 
  -7  -5   3      131.94      131.07     10.81 o 
  -6  -5   3      337.20      337.54     16.97 o 
  -5  -5   3       12.03       10.64      3.86 o 
  -4  -5   3      868.99      843.95     28.46 o 
  -3  -5   3     2681.27     2710.82     70.45 o 
  -2  -5   3     4666.18     4897.55    118.63 o 
  -1  -5   3       39.59       37.61      3.26 o 
   0  -5   3      724.75      666.06     15.55 o 
   1  -5   3      488.31      482.91     12.81 o 
   2  -5   3      499.53      473.09     13.21 o 
   3  -5   3     1499.31     1508.55     31.19 o 
   4  -5   3     1587.93     1690.30     35.02 o 
  -8  -4   3       22.52       30.54      6.35 o 
  -7  -4   3      584.69      582.45     16.95 o 
  -6  -4   3     1810.03     1775.08     51.26 o 
  -5  -4   3     1366.68     1349.86     40.51 o 
  -4  -4   3      381.26      389.25     16.34 o 
  -3  -4   3      127.78      115.15      8.02 o 
  -2  -4   3       47.68       41.40      4.62 o 
  -1  -4   3     4019.29     4077.37     68.06 o 
   0  -4   3    12535.19    12648.99    201.07 o 
   1  -4   3     7971.00     7955.84    129.05 o 
   2  -4   3      874.17      799.03     38.40 o 
   3  -4   3       52.31       54.69      7.53 o 
   4  -4   3      397.55      410.34     12.70 o 
   5  -4   3       80.29       98.45      9.66 o 
  -8  -3   3       26.76       21.64      7.79 o 
  -7  -3   3       41.54       40.99      7.89 o 
  -6  -3   3      111.56      102.22      9.01 o 
  -5  -3   3      141.21      134.15      9.27 o 
  -4  -3   3     3786.79     3981.98     97.73 o 
  -3  -3   3     9542.37     9645.96    222.09 o 
  -2  -3   3     6461.25     6370.37    148.33 o 
  -1  -3   3       43.86       48.22      4.72 o 
   0  -3   3     3797.16     3905.68     64.54 o 
   1  -3   3        0.20        2.51      1.10 o 
   2  -3   3      160.79      147.92      5.86 o 
   3  -3   3     2558.94     2629.00     46.87 o 
   4  -3   3     3624.73     3606.37     63.07 o 
   5  -3   3     1131.98     1098.62     35.86 o 
   6  -3   3       47.26       75.85      9.01 o 
  -8  -2   3      228.36      237.45     17.23 o 
  -7  -2   3      998.61      936.71     23.05 o 
  -6  -2   3     1462.75     1492.15     30.87 o 
  -5  -2   3      278.57      278.88     13.72 o 
  -4  -2   3      840.53      885.44     27.48 o 
  -3  -2   3      858.39      887.54     26.37 o 
  -2  -2   3      923.83      941.97     26.46 o 
  -1  -2   3       11.17       41.74     11.07 o 
   0  -2   3     4196.84     4234.46     57.70 o 
   1  -2   3    13323.80    13387.26    215.05 o 
   2  -2   3     1003.10     1055.25     20.31 o 
   3  -2   3     2638.07     2731.03     47.40 o 
   4  -2   3      785.59      761.65     17.15 o 
   5  -2   3      137.10      140.70     11.10 o 
   6  -2   3     1288.47     1377.86     43.30 o 
   7  -2   3      408.01      423.84     21.49 o 
  -7  -1   3      178.28      160.55     13.72 o 
  -6  -1   3       40.79       38.22      4.58 o 
  -5  -1   3     1245.61     1222.57     29.15 o 
  -4  -1   3      135.96      116.37      8.19 o 
  -3  -1   3     3882.77     4230.08    100.81 o 
  -2  -1   3     4369.25     4557.46    106.51 o 
  -1  -1   3      646.18      706.62     13.27 o 
   0  -1   3     5468.55     5494.36     73.60 o 
   1  -1   3      345.82      350.93     11.76 o 
   2  -1   3    12108.45    12496.29    200.64 o 
   3  -1   3     4103.93     4047.02     67.01 o 
   4  -1   3     3465.64     3555.08     60.57 o 
   5  -1   3     1560.32     1582.50     35.90 o 
   6  -1   3        0.45        0.00      4.75 o 
   7  -1   3      291.72      262.08     16.90 o 
  -7   0   3      515.09      528.22     24.27 o 
  -6   0   3      355.42      326.37     17.49 o 
  -5   0   3        0.57        3.51      2.56 o 
  -4   0   3      142.17      123.22      5.51 o 
  -3   0   3      143.18      165.04      5.64 o 
  -2   0   3     9592.86     9692.83    220.71 o 
  -1   0   3    19561.27    18053.65    308.86 o 
   0   0   3     3705.51     3665.14     49.52 o 
   1   0   3     3716.49     3722.52     61.92 o 
   2   0   3     2242.88     2307.87     38.38 o 
   3   0   3      257.77      250.84     10.38 o 
   4   0   3      430.23      465.31     17.16 o 
   5   0   3     1025.35     1089.09     48.05 o 
   6   0   3     1929.10     2007.19     56.92 o 
   7   0   3     1407.89     1424.86     46.02 o 
  -7   1   3       23.48       41.33      8.02 o 
  -6   1   3      573.50      564.93     24.07 o 
  -5   1   3     3808.65     3669.17     93.80 o 
  -4   1   3     6902.96     7328.03    160.43 o 
  -3   1   3     1341.22     1297.50     24.40 o 
  -2   1   3      357.82      338.40      7.80 o 
  -1   1   3      847.43      887.85     17.48 o 
   0   1   3       13.35        6.53      1.10 o 
   1   1   3      179.97      181.88      4.17 o 
   2   1   3     8780.10     8728.08    234.01 o 
   3   1   3     6460.65     6910.72    151.07 o 
   4   1   3      625.71      674.40     23.61 o 
   5   1   3      256.75      275.07      9.03 o 
   6   1   3       45.13       43.82      7.07 o 
   7   1   3      315.19      302.69     17.88 o 
   8   1   3        2.14        0.00      5.37 o 
  -6   2   3      275.03      293.09     16.64 o 
  -5   2   3      579.24      507.16     21.39 o 
  -4   2   3     1278.73     1263.76     38.09 o 
  -3   2   3      124.20      144.60      5.89 o 
  -2   2   3     2094.64     1883.31     27.54 o 
  -1   2   3    12919.54    12937.33    215.49 o 
   0   2   3     2330.82     2303.29     32.09 o 
   1   2   3      121.45      110.66      3.26 o 
   2   2   3      425.18      416.27     12.84 o 
   3   2   3      775.67      754.72     14.68 o 
   4   2   3        0.37        2.73      1.26 o 
   5   2   3     1830.62     1896.88     34.93 o 
   6   2   3     2322.12     2511.50     67.01 o 
   7   2   3      393.44      384.41     19.81 o 
   8   2   3      110.47      127.54     13.23 o 
  -6   3   3      106.47       92.39      9.79 o 
  -5   3   3     1187.39     1218.23     39.43 o 
  -4   3   3     1460.34     1480.61     43.99 o 
  -3   3   3     1051.67     1119.65     34.03 o 
  -2   3   3      295.98      306.90      6.59 o 
  -1   3   3     2444.90     2473.30     34.76 o 
   0   3   3      851.01      866.45     17.39 o 
   1   3   3     4193.31     4402.59     74.69 o 
   2   3   3    12874.58    13115.38    300.69 o 
   3   3   3     7017.60     7094.62    113.93 o 
   4   3   3      500.95      481.16     11.33 o 
   5   3   3       25.88       36.48      5.06 o 
   6   3   3        0.27        0.00      2.98 o 
   7   3   3       25.99       21.71      6.12 o 
   8   3   3      279.02      266.76     17.29 o 
  -5   4   3        1.59        1.57      3.73 o 
  -4   4   3      450.92      440.48     19.42 o 
  -3   4   3      517.02      447.98     18.57 o 
  -2   4   3     7027.15     7178.81    168.83 o 
  -1   4   3     7469.87     7269.80     97.62 o 
   0   4   3     7318.10     7828.32    212.33 o 
   1   4   3       55.85       80.83      5.27 o 
   2   4   3      127.84      125.64      6.71 o 
   4   4   3     1087.79     1103.58     22.01 o 
   5   4   3     5304.94     5419.28     90.33 o 
   6   4   3     3062.90     3084.26     79.03 o 
   7   4   3      209.65      215.01     13.69 o 
   8   4   3       29.54       28.07      7.47 o 
  -5   5   3     1079.52     1078.25     38.22 o 
  -4   5   3     1079.68     1127.87     37.86 o 
  -3   5   3      386.85      410.94     18.67 o 
  -2   5   3       56.70       55.15      6.39 o 
  -1   5   3      757.67      729.69     17.16 o 
   0   5   3      105.92       99.42      4.61 o 
   1   5   3     4180.45     4324.10     75.14 o 
   2   5   3     8720.58     8943.63    205.84 o 
   3   5   3     3351.74     3514.78     85.29 o 
   4   5   3        2.48        2.69      2.16 o 
   5   5   3      373.19      339.71     11.35 o 
   6   5   3      464.67      442.02     19.45 o 
   7   5   3       47.67       47.39      7.40 o 
   8   5   3      292.49      262.60     16.61 o 
  -4   6   3      181.24      185.24     13.43 o 
  -3   6   3       16.40       25.84      5.80 o 
  -2   6   3     2170.91     2154.11     60.56 o 
  -1   6   3     1655.70     1631.62     47.26 o 
   0   6   3        3.67        3.83      1.54 o 
   1   6   3       52.51       44.73      3.34 o 
   2   6   3     1068.12     1032.33     75.41 o 
   3   6   3      868.58      877.84     27.68 o 
   4   6   3       11.51       18.21      4.13 o 
   5   6   3     2046.69     2038.56     55.09 o 
   6   6   3     2620.16     2738.24     73.23 o 
   7   6   3      121.11      136.25     11.66 o 
   8   6   3      115.60      112.86     11.17 o 
  -3   7   3        0.06        0.00      2.98 o 
  -2   7   3       14.28       21.88      5.63 o 
  -1   7   3        4.77        7.43      3.67 o 
   0   7   3        6.61       10.48      3.73 o 
   1   7   3     1230.89     1172.02     36.52 o 
   2   7   3     4392.05     4402.45    108.83 o 
   3   7   3     1877.59     1904.02     52.83 o 
   4   7   3      153.33      144.73     10.25 o 
   5   7   3       34.63       45.92      6.39 o 
   7   7   3       91.60       99.07     10.05 o 
  -2   8   3     1337.34     1423.85     47.69 o 
  -1   8   3     1395.79     1452.90     46.93 o 
   0   8   3      173.85      162.91     12.15 o 
   1   8   3       12.52       12.58      4.00 o 
   2   8   3       98.98       89.81      8.35 o 
   3   8   3      129.69      115.88      9.30 o 
   5   8   3     1487.61     1561.47     47.85 o 
   7   8   3      103.94      109.00     11.27 o 
   0   9   3      113.15      109.65     10.35 o 
   1   9   3      629.47      626.05     26.43 o 
   2   9   3      789.16      789.68     29.97 o 
   4   9   3      235.14      231.88     14.38 o 
   5   9   3       92.99       95.93     10.12 o 
   2  10   3        2.08        5.96      3.83 o 
   3  10   3        7.77       12.02      4.62 o 
   4  10   3       77.91       69.99      8.29 o 
   5  10   3      489.05      508.37     25.38 o 
  -3 -10   4      506.70      591.20     29.94 o 
  -5  -9   4      279.07      291.00     18.90 o 
  -4  -9   4      196.07      207.02     15.75 o 
  -3  -9   4        0.35        4.26      4.65 o 
  -1  -9   4      701.71      696.47     19.69 o 
   0  -9   4      713.24      732.08     38.97 o 
  -6  -8   4        8.95        9.20      5.01 o 
  -5  -8   4      193.50      192.81     14.41 o 
  -4  -8   4      408.55      426.00     21.55 o 
  -3  -8   4      568.27      552.26     25.15 o 
  -1  -8   4       67.30       64.05      5.32 o 
   0  -8   4      533.98      525.49     15.83 o 
   1  -8   4        1.10        3.61      2.41 o 
   2  -8   4      347.93      338.42     18.11 o 
  -7  -7   4       76.63       80.47      9.73 o 
  -6  -7   4      223.73      217.67     15.07 o 
  -5  -7   4        0.64        3.47      3.80 o 
  -4  -7   4      404.51      362.43     18.60 o 
  -3  -7   4      639.41      611.34     25.22 o 
  -2  -7   4      988.69      955.04     31.02 o 
  -1  -7   4      857.08      779.19     19.31 o 
   0  -7   4     1467.96     1420.91     30.05 o 
   1  -7   4      346.21      367.51     12.41 o 
   2  -7   4       13.18       19.19      3.57 o 
   3  -7   4      111.31       98.09      9.40 o 
  -7  -6   4       59.73       51.29      8.06 o 
  -6  -6   4      232.47      243.74     15.23 o 
  -5  -6   4     1824.86     1802.39     53.55 o 
  -4  -6   4     1312.30     1266.02     40.19 o 
  -3  -6   4     1648.04     1600.05     47.33 o 
  -2  -6   4      745.59      686.39     17.20 o 
  -1  -6   4       30.90       35.03      3.64 o 
   0  -6   4      332.13      327.48     10.53 o 
   1  -6   4      231.50      232.14      8.98 o 
   2  -6   4     2659.18     2571.34     48.60 o 
   3  -6   4     2173.37     2097.00     41.87 o 
  -7  -5   4      247.64      248.49     15.39 o 
  -6  -5   4      184.93      182.56     12.51 o 
  -5  -5   4       40.71       31.47      5.90 o 
  -4  -5   4       70.17       79.29      7.47 o 
  -3  -5   4        0.04        1.31      2.23 o 
  -2  -5   4     1880.60     1688.77     32.62 o 
  -1  -5   4     8377.04     8736.83    141.84 o 
   0  -5   4     1389.90     1259.04     79.65 o 
   1  -5   4      885.74      867.13     19.61 o 
   2  -5   4       70.83       70.49     11.53 o 
   3  -5   4      102.57      108.39      7.73 o 
   4  -5   4       47.94       52.60      7.60 o 
  -8  -4   4      166.05      164.38     10.91 o 
  -7  -4   4        1.83        0.00      3.57 o 
  -6  -4   4      232.05      224.87     13.49 o 
  -5  -4   4     2350.47     2309.29     62.95 o 
  -4  -4   4     1509.42     1529.54     44.08 o 
  -3  -4   4       66.02       71.86      6.48 o 
  -2  -4   4       25.54       23.89      2.71 o 
  -1  -4   4     1438.56     1492.18     28.34 o 
   0  -4   4       41.84       27.27      2.74 o 
   1  -4   4       19.03       24.39      2.72 o 
   2  -4   4     2982.90     3052.03     54.00 o 
   3  -4   4     1417.49     1416.57     37.42 o 
   4  -4   4      288.96      310.67     10.77 o 
   5  -4   4       33.07       37.04      6.94 o 
  -8  -3   4      546.12      524.13     26.97 o 
  -7  -3   4      235.87      204.22      9.40 o 
  -6  -3   4        2.06        0.00      3.14 o 
  -5  -3   4      452.60      438.48     18.54 o 
  -4  -3   4      360.90      331.77     14.80 o 
  -3  -3   4     1149.55     1170.61     34.00 o 
  -2  -3   4     7316.77     6998.38    162.81 o 
  -1  -3   4     6048.06     5921.71     96.38 o 
   0  -3   4     1756.89     1767.29     25.70 o 
   1  -3   4        6.69       18.14      6.12 o 
   2  -3   4       61.79       64.56      3.89 o 
   3  -3   4      129.70      123.05      5.69 o 
   4  -3   4      445.03      446.18     12.53 o 
   5  -3   4     1652.15     1646.85     48.96 o 
   6  -3   4     1610.47     1626.78     50.14 o 
  -7  -2   4       36.16       37.03      4.80 o 
  -6  -2   4     2411.62     2425.93     45.93 o 
  -5  -2   4     4414.58     4575.05    112.90 o 
  -4  -2   4     2780.04     2637.13     67.83 o 
  -3  -2   4        0.97        1.28      1.74 o 
  -2  -2   4        0.98        0.00      1.67 o 
  -1  -2   4       16.59        9.58      1.14 o 
   0  -2   4        0.38        3.02      0.89 o 
   1  -2   4    14062.83    14071.73    224.72 o 
   2  -2   4    11247.90    11202.62    178.47 o 
   3  -2   4     6864.48     7236.73    117.55 o 
   4  -2   4        0.65        8.20      5.22 o 
   5  -2   4        9.30       32.39      6.35 o 
   6  -2   4       67.05       77.95      9.56 o 
   7  -2   4       44.51       45.69      8.42 o 
  -7  -1   4      118.65      122.13     12.25 o 
  -6  -1   4        5.46        6.05      2.69 o 
  -5  -1   4      100.72       93.53      9.87 o 
  -4  -1   4     1071.60      940.33     29.51 o 
  -3  -1   4     1036.81     1112.44     31.83 o 
  -2  -1   4    16282.87    16259.50    372.68 o 
  -1  -1   4    20245.33    19447.61    267.40 o 
   0  -1   4      671.50      693.59     10.96 o 
   1  -1   4     3258.85     3378.98     55.41 o 
   2  -1   4     1368.67     1350.87     24.27 o 
   3  -1   4       44.24       40.94      2.68 o 
   4  -1   4      471.50      488.37     25.81 o 
   5  -1   4     2105.14     2066.60     56.92 o 
   6  -1   4     1342.88     1247.31     40.42 o 
   7  -1   4       63.13       55.09      9.56 o 
  -7   0   4       41.52       38.32      8.35 o 
  -6   0   4      749.27      694.99     27.94 o 
  -5   0   4     5408.51     5486.89    107.31 o 
  -4   0   4     2255.96     2282.99     41.09 o 
  -3   0   4        5.59       11.27      3.54 o 
  -2   0   4     2205.47     2154.27     39.13 o 
  -1   0   4     1164.17     1127.44     16.75 o 
   0   0   4       85.21       79.29      3.93 o 
   1   0   4     6422.72     6355.50    102.91 o 
   2   0   4    18572.83    18120.17    295.19 o 
   3   0   4     1154.73     1069.67     19.78 o 
   4   0   4       15.95       13.53      2.33 o 
   5   0   4      992.35      983.96     32.06 o 
   6   0   4        5.16       11.59      5.47 o 
   7   0   4      125.25      137.85     13.17 o 
  -7   1   4       47.27       37.14      8.12 o 
  -6   1   4       28.82       25.64      6.94 o 
  -5   1   4       65.70       58.10      8.09 o 
  -4   1   4        4.10       13.36      7.93 o 
  -3   1   4      343.78      307.87     12.82 o 
  -2   1   4    13234.30    13174.39    175.62 o 
  -1   1   4     9986.52    10058.25    167.15 o 
   0   1   4     1189.56     1204.32     17.58 o 
   1   1   4      618.46      615.56     11.35 o 
   2   1   4      437.74      462.26     14.77 o 
   3   1   4      782.23      905.06     22.17 o 
   4   1   4     2664.01     2842.49     48.55 o 
   5   1   4     7794.31     8124.48    187.96 o 
   6   1   4     2809.77     2801.91     74.64 o 
   7   1   4       77.56       71.89     10.12 o 
   8   1   4      229.96      216.55     17.00 o 
  -6   2   4      584.41      613.21     26.14 o 
  -5   2   4     2135.49     2146.32     60.75 o 
  -4   2   4      674.10      695.55     25.58 o 
  -3   2   4       67.74       81.39      7.63 o 
  -2   2   4       21.83       23.85      2.35 o 
  -1   2   4        7.25        9.75      2.77 o 
   0   2   4      406.52      366.12      6.45 o 
   1   2   4     9484.43     9296.81    155.59 o 
   2   2   4    17518.39    16942.63    279.26 o 
   3   2   4     4668.30     4928.74     79.86 o 
   4   2   4     1195.24     1262.67     29.59 o 
   5   2   4      906.16      927.72     29.84 o 
   6   2   4       28.88       32.00      6.35 o 
   7   2   4      445.92      481.15     22.70 o 
   8   2   4      681.03      686.77     30.23 o 
  -6   3   4       64.29       79.78      9.89 o 
  -5   3   4       34.93       39.99      7.07 o 
  -4   3   4      396.17      421.25     19.19 o 
  -2   3   4     4493.33     4533.78     79.34 o 
  -1   3   4     6709.73     7136.10    120.64 o 
   0   3   4       36.79       45.97      3.19 o 
   1   3   4     1082.58     1062.52     16.23 o 
   2   3   4      300.11      284.81      6.91 o 
   3   3   4       69.33       65.98      3.16 o 
   4   3   4     1984.76     1994.12     35.24 o 
   5   3   4     2528.43     2524.56     64.88 o 
   6   3   4     2354.42     2392.44     64.62 o 
   7   3   4        7.24        8.58      5.21 o 
   8   3   4      280.60      286.15     18.28 o 
  -5   4   4      563.09      573.78     24.92 o 
  -4   4   4       80.82       65.70      8.19 o 
  -3   4   4      794.12      751.91     26.76 o 
  -2   4   4       66.46       65.71      5.40 o 
  -1   4   4      345.13      354.79     10.12 o 
   0   4   4     1360.87     1383.80     27.08 o 
   1   4   4     3446.08     3496.09     61.15 o 
   2   4   4     6557.63     6911.91    159.07 o 
   3   4   4      903.45      906.30     17.98 o 
   5   4   4      159.50      163.40     10.09 o 
   6   4   4      149.43      142.24     10.42 o 
   7   4   4      492.83      472.93     21.71 o 
   8   4   4      581.61      572.73     26.30 o 
  -5   5   4        6.80       21.55      6.19 o 
  -4   5   4      531.87      525.34     23.38 o 
  -3   5   4     1338.24     1303.22     41.14 o 
  -2   5   4     1977.05     2010.40     39.52 o 
  -1   5   4     1172.79     1154.18     24.57 o 
   0   5   4      249.46      223.37     14.59 o 
   1   5   4      564.42      578.67     14.01 o 
   2   5   4     1177.98     1199.78     24.39 o 
   3   5   4     2314.19     2447.01     61.34 o 
   4   5   4     1090.24     1115.78     22.87 o 
   5   5   4     1857.93     1887.45     51.58 o 
   6   5   4      872.46      870.41     30.07 o 
   7   5   4       61.17       75.59      9.07 o 
   8   5   4      156.03      153.61     12.97 o 
  -4   6   4        2.33        3.21      4.06 o 
  -3   6   4      155.16      152.98     11.69 o 
  -2   6   4       28.82       27.74      5.73 o 
  -1   6   4     2359.47     2332.48     63.64 o 
   0   6   4     2543.36     2515.83     47.15 o 
   1   6   4     1689.87     1656.38     32.75 o 
   2   6   4     1318.35     1226.62     39.83 o 
   3   6   4      122.55      106.87      7.43 o 
   4   6   4      679.90      645.04     22.50 o 
   5   6   4       56.39       61.41      6.94 o 
   6   6   4      593.77      640.49     25.19 o 
   7   6   4      607.48      625.26     26.00 o 
   8   6   4      244.02      252.19     16.80 o 
  -3   7   4      764.01      754.11     30.72 o 
  -2   7   4      504.51      484.82     22.43 o 
  -1   7   4       21.12       24.40      5.54 o 
   0   7   4      229.67      223.17     13.10 o 
   1   7   4     1205.43     1117.23     35.54 o 
   2   7   4      182.36      166.63      7.09 o 
   3   7   4     2411.07     2344.65     44.90 o 
   5   7   4      204.70      217.80     12.41 o 
   6   7   4       35.07       37.89      7.07 o 
   7   7   4       83.63       96.78     10.55 o 
  -2   8   4       19.90       30.88      7.04 o 
  -1   8   4      248.68      260.41     16.05 o 
   0   8   4     1828.62     1866.75     56.04 o 
   1   8   4      929.91      846.60     30.66 o 
   2   8   4      210.19      187.90     11.95 o 
   3   8   4       25.74       22.47      4.75 o 
   4   8   4      373.60      361.84     17.23 o 
   5   8   4        1.71        0.98      3.37 o 
   6   8   4      770.15      986.55     36.13 o 
   7   8   4      692.62      755.09     31.51 o 
   0   9   4       92.58       95.31      9.89 o 
   1   9   4        0.10        4.42      3.31 o 
   2   9   4      252.31      272.20     15.88 o 
   3   9   4     1766.79     1773.18     53.09 o 
   4   9   4      782.43      749.29     28.66 o 
   5   9   4      250.62      232.47     15.13 o 
   2  10   4       30.20       31.31      6.62 o 
   3  10   4       19.47       26.40      6.06 o 
   4  10   4      126.03      136.93     11.56 o 
  -5  -9   5      598.98      628.64     29.38 o 
  -4  -9   5      478.32      478.70     24.73 o 
  -3  -9   5        3.07        5.60      4.95 o 
  -2  -9   5        3.03        0.00      3.77 o 
  -1  -9   5        7.03        4.90      2.87 o 
   0  -9   5       51.51       61.29      5.99 o 
  -6  -8   5        6.52       10.28      5.37 o 
  -5  -8   5       34.89       22.01      6.12 o 
  -4  -8   5       17.29       23.48      6.16 o 
  -3  -8   5      523.47      554.45     25.45 o 
  -2  -8   5     1162.74     1231.91     28.95 o 
  -1  -8   5     1863.37     1897.14     50.32 o 
   0  -8   5      213.14      210.66      9.72 o 
   1  -8   5       15.44       19.68      3.90 o 
   2  -8   5       43.05       46.16      5.27 o 
  -7  -7   5       43.22       39.73      7.79 o 
  -6  -7   5      481.57      515.12     24.66 o 
  -5  -7   5     1531.03     1573.85     50.14 o 
  -4  -7   5      378.23      368.78     19.06 o 
  -3  -7   5       92.25      102.87      9.69 o 
  -2  -7   5      299.07      311.89     11.40 o 
  -1  -7   5       14.78       19.20      3.35 o 
   0  -7   5        0.57        2.84      2.19 o 
   1  -7   5      775.30      736.73     30.10 o 
   2  -7   5      934.78      937.55     23.48 o 
   3  -7   5      280.08      269.03     11.20 o 
  -7  -6   5       16.07       15.49      5.40 o 
  -6  -6   5      379.86      399.93     20.47 o 
  -5  -6   5      291.11      285.63     16.21 o 
  -4  -6   5        0.27        0.00      2.42 o 
  -3  -6   5       74.45       73.86      7.66 o 
  -2  -6   5     2961.84     3137.80     62.34 o 
  -1  -6   5     1231.60     1227.47     36.91 o 
   0  -6   5       97.32       98.40      5.75 o 
   1  -6   5      614.00      570.15     15.65 o 
   2  -6   5        1.40        0.20      1.85 o 
   3  -6   5       92.16      106.05      6.69 o 
   4  -6   5      452.99      493.80     23.25 o 
  -7  -5   5        9.12       15.49      5.24 o 
  -6  -5   5     1000.05      966.63     34.39 o 
  -5  -5   5     2534.96     2524.43     69.73 o 
  -4  -5   5     1080.34     1084.11     35.14 o 
  -3  -5   5      152.67      151.94     10.12 o 
  -2  -5   5      407.48      394.68     13.23 o 
  -1  -5   5      680.34      607.15     26.91 o 
   0  -5   5     1939.31     1728.22    118.33 o 
   1  -5   5     4009.53     3914.17     68.13 o 
   2  -5   5     4142.16     4005.35     70.23 o 
   3  -5   5      474.65      492.17     24.48 o 
   4  -5   5       78.68       97.63      9.53 o 
   5  -5   5       74.59      104.38      9.79 o 
  -7  -4   5       57.34       57.58      8.48 o 
  -6  -4   5       58.75       59.64      7.86 o 
  -5  -4   5       16.16       21.49      5.24 o 
  -4  -4   5      721.23      705.73     25.42 o 
  -3  -4   5     4628.78     4669.31    113.91 o 
  -2  -4   5     7704.17     7783.12    126.94 o 
  -1  -4   5     7089.40     7041.32    115.17 o 
   0  -4   5      168.42      174.54      7.73 o 
   1  -4   5      910.55      790.84     60.07 o 
   2  -4   5      256.15      258.23      8.79 o 
   3  -4   5      867.28      784.76     37.73 o 
   4  -4   5      731.80      787.65     29.71 o 
   5  -4   5     1243.24     1238.31     41.66 o 
  -7  -3   5      197.68      199.74      9.42 o 
  -6  -3   5      721.67      750.70     28.43 o 
  -5  -3   5     2619.52     2635.56     70.42 o 
  -4  -3   5      170.93      149.41      9.83 o 
  -3  -3   5     1913.84     1950.59     52.44 o 
  -2  -3   5     1920.67     1934.04     35.10 o 
  -1  -3   5      103.29      112.33      4.80 o 
   0  -3   5     1831.09     1919.78     39.67 o 
   1  -3   5     1370.72     1333.26     20.55 o 
   2  -3   5     4902.21     5170.03     86.16 o 
   3  -3   5      386.24      376.21     10.76 o 
   4  -3   5      823.12      847.02     29.74 o 
   5  -3   5      523.11      490.42     21.81 o 
   6  -3   5      110.72      120.49     11.23 o 
  -7  -2   5       96.00       88.20     11.07 o 
  -6  -2   5      285.49      276.85     10.30 o 
  -5  -2   5        0.02        1.67      3.50 o 
  -4  -2   5      391.97      429.31     17.52 o 
  -3  -2   5      532.93      528.12     19.00 o 
  -2  -2   5     3691.96     3976.68     95.77 o 
  -1  -2   5     4929.05     5097.07     69.28 o 
   0  -2   5       81.33       73.13      2.66 o 
   1  -2   5     3560.07     3693.89     61.52 o 
   2  -2   5        1.72        1.85      1.14 o 
   3  -2   5     2998.48     3050.56     72.58 o 
   4  -2   5     4492.01     4437.98    108.08 o 
   5  -2   5     1384.83     1326.48     41.17 o 
   6  -2   5      601.21      553.47     24.14 o 
  -7  -1   5      383.80      356.44     20.90 o 
  -6  -1   5      562.19      550.20     24.33 o 
  -5  -1   5      950.83      956.70     21.39 o 
  -4  -1   5      996.11     1006.10     31.70 o 
  -3  -1   5       75.96       65.99      5.93 o 
  -2  -1   5       54.14       57.32      3.37 o 
  -1  -1   5     7713.20     8106.85    108.05 o 
   0  -1   5    13608.82    13199.14    181.21 o 
   1  -1   5    14154.32    13985.42    223.83 o 
   2  -1   5     3127.07     3046.50     50.93 o 
   3  -1   5     1909.71     1959.75     34.57 o 
   4  -1   5      315.35      325.94     15.49 o 
   5  -1   5      126.97      124.95     10.97 o 
   6  -1   5      293.68      287.23     17.06 o 
   7  -1   5     1204.18     1259.37     43.46 o 
  -7   0   5        9.75        6.85      6.62 o 
  -6   0   5      103.74       97.93     10.84 o 
  -5   0   5      977.53      937.78     33.01 o 
  -4   0   5     4174.35     4297.15     99.40 o 
  -3   0   5     5111.78     5178.14    124.16 o 
  -2   0   5     2259.16     2278.08     41.69 o 
  -1   0   5      537.44      552.94     11.13 o 
   0   0   5      229.02      208.64      4.55 o 
   1   0   5     1222.20     1194.40     20.97 o 
   2   0   5      169.02      168.83      8.88 o 
   3   0   5     2423.94     2479.65     42.11 o 
   4   0   5     3150.09     3328.72     82.63 o 
   5   0   5     1268.47     1269.46     39.20 o 
   6   0   5      105.67       97.08     10.32 o 
   7   0   5       69.14       78.28     10.45 o 
  -7   1   5      959.78      958.15     36.81 o 
  -6   1   5      869.15      813.98     31.67 o 
  -5   1   5       46.21       46.15      7.99 o 
  -4   1   5      448.09      443.26     19.95 o 
  -3   1   5     1739.83     1705.19     60.25 o 
  -2   1   5      136.95      151.21      6.15 o 
  -1   1   5     4130.89     4273.46     73.88 o 
   0   1   5     4951.10     4852.93     65.56 o 
   1   1   5      675.46      619.65     10.25 o 
   2   1   5      428.42      441.82     14.67 o 
   3   1   5      287.86      313.11     12.94 o 
   4   1   5      603.03      502.90     18.96 o 
   5   1   5      268.02      289.23     15.07 o 
   6   1   5      817.53      823.05     30.33 o 
   7   1   5     1108.39     1097.77     39.17 o 
  -6   2   5       51.14       63.90      9.01 o 
  -5   2   5      157.92      159.21     12.22 o 
  -4   2   5     3739.67     3618.41     92.82 o 
  -3   2   5     2793.39     2789.62     72.45 o 
  -2   2   5      872.25      924.27     20.36 o 
  -1   2   5       13.93       16.57      2.27 o 
   0   2   5      436.52      412.77      7.33 o 
   1   2   5       14.19       17.07      2.82 o 
   2   2   5     3807.96     3974.85     64.47 o 
   3   2   5    13188.03    13345.91    378.05 o 
   4   2   5     4246.86     4348.05    103.36 o 
   5   2   5      883.88      879.19     29.12 o 
   6   2   5      123.10      107.52     10.12 o 
   7   2   5       19.63       27.97      7.43 o 
   8   2   5        0.39        0.00      4.91 o 
  -6   3   5      419.33      435.20     22.50 o 
  -5   3   5      246.94      244.95     15.36 o 
  -4   3   5      328.94      303.38     16.15 o 
  -3   3   5      201.84      201.29     12.41 o 
  -2   3   5      262.89      234.96     11.50 o 
  -1   3   5     9217.44     9392.92    157.86 o 
   0   3   5    16205.29    15656.53    439.33 o 
   1   3   5     3738.38     3710.91     50.93 o 
   2   3   5       83.48       79.33      3.19 o 
   3   3   5       57.87       55.13      2.92 o 
   4   3   5       17.81       22.57      4.09 o 
   5   3   5      598.87      587.70     21.91 o 
   6   3   5     2395.62     2559.09     68.78 o 
   7   3   5     1740.31     1832.10     55.15 o 
   8   3   5      127.38      113.45     12.74 o 
  -5   4   5      854.74      775.92     30.66 o 
  -4   4   5     1724.08     1703.74     51.16 o 
  -3   4   5     2661.89     2590.95     69.73 o 
  -2   4   5      439.62      438.50     12.66 o 
  -1   4   5      196.02      212.15      9.91 o 
   0   4   5     1558.88     1575.02     30.72 o 
   1   4   5      339.48      340.14      6.94 o 
   2   4   5     3315.01     3490.81     57.89 o 
   3   4   5     7360.53     7595.03    122.04 o 
   4   4   5     1965.67     1946.73     43.72 o 
   5   4   5      265.79      260.24     13.10 o 
   6   4   5      439.90      421.25     19.03 o 
   7   4   5      223.87      237.91     15.23 o 
   8   4   5       10.19        5.50      5.96 o 
  -4   5   5       25.11       23.91      6.12 o 
  -3   5   5      829.12      779.36     29.05 o 
  -2   5   5      427.09      387.32     12.17 o 
  -1   5   5     3020.86     3160.79     58.16 o 
   0   5   5     5190.92     5341.04     92.98 o 
   1   5   5      611.96      668.85     15.92 o 
   2   5   5      433.69      405.13     11.71 o 
   3   5   5      529.89      535.87     16.69 o 
   4   5   5      577.61      586.54     14.04 o 
   5   5   5      131.76      123.87      9.30 o 
   6   5   5     2295.78     2248.40     61.54 o 
   7   5   5     2096.75     2166.33     62.16 o 
   8   5   5      143.64      145.88     13.49 o 
  -4   6   5     1003.18      966.70     36.49 o 
  -3   6   5      307.04      316.22     17.65 o 
  -2   6   5       18.37       12.87      4.36 o 
  -1   6   5       18.80       20.57      3.12 o 
   0   6   5      176.52      170.77      7.16 o 
   1   6   5        2.30        2.52      1.54 o 
   2   6   5     1570.32     1467.61     29.81 o 
   3   6   5     6656.47     6682.23    156.95 o 
   4   6   5     3229.05     3519.82     86.63 o 
   5   6   5       92.69      111.72      9.37 o 
   6   6   5       79.41       81.09      8.65 o 
   7   6   5        0.44        0.43      3.96 o 
   8   6   5      114.86      120.76     12.02 o 
  -3   7   5       29.58       26.00      6.75 o 
  -2   7   5       96.01       97.47      9.73 o 
  -1   7   5     2569.74     2573.43     71.82 o 
   0   7   5     1451.27     1549.71     47.16 o 
   1   7   5      636.60      608.24     16.01 o 
   2   7   5        4.26        2.54      1.77 o 
   3   7   5       36.96       39.09      3.80 o 
   4   7   5       32.20       28.23      4.65 o 
   5   7   5      237.29      243.80     14.02 o 
   6   7   5     1396.62     1546.76     47.62 o 
   7   7   5      826.45      877.32     33.34 o 
  -1   8   5       18.39       25.06      6.19 o 
   0   8   5       18.50       41.95      6.91 o 
   1   8   5      100.54       88.40      8.65 o 
   2   8   5     1177.43     1165.40     37.73 o 
   3   8   5     1163.17     1064.56     34.62 o 
   4   8   5      204.56      208.40     12.54 o 
   5   8   5      128.20      161.56     12.48 o 
   6   8   5      150.74      203.98     14.61 o 
   7   8   5       30.43       37.53      8.09 o 
   0   9   5      387.39      396.23     21.55 o 
   1   9   5      178.13      157.93     12.45 o 
   2   9   5       84.05       84.47      8.91 o 
   3   9   5       11.41       13.20      4.22 o 
   4   9   5       23.53       23.61      5.37 o 
   6   9   5      424.97      619.76     28.10 o 
   3  10   5      822.91      776.02     30.92 o 
   4  10   5       71.87       89.35      9.30 o 
  -5  -9   6       14.10       14.08      5.86 o 
  -4  -9   6      209.96      220.65     16.67 o 
  -3  -9   6      263.99      264.57     17.82 o 
  -2  -9   6      135.83      156.52     13.79 o 
  -1  -9   6      145.28      164.14      9.72 o 
   0  -9   6       30.32       32.84      4.92 o 
  -6  -8   6      162.10      159.24     13.85 o 
  -5  -8   6      150.00      138.93     12.58 o 
  -4  -8   6       23.17       34.59      7.27 o 
  -3  -8   6      171.65      162.68     13.23 o 
  -2  -8   6      141.65      149.44      8.46 o 
  -1  -8   6      247.27      246.81     11.15 o 
   0  -8   6     1254.29     1264.11     29.63 o 
   1  -8   6      656.01      657.50     19.36 o 
  -6  -7   6       40.45       35.08      7.70 o 
  -5  -7   6      148.86      149.25     12.38 o 
  -4  -7   6     1080.94     1049.79     37.34 o 
  -3  -7   6     1810.88     1774.55     53.75 o 
  -2  -7   6      895.71      896.06     22.51 o 
  -1  -7   6      261.07      280.82     11.06 o 
   0  -7   6        3.06        4.39      2.44 o 
   1  -7   6      166.72      149.56      8.01 o 
   2  -7   6       85.62       75.49      5.96 o 
   3  -7   6      749.52      735.47     30.85 o 
  -7  -6   6      482.69      487.31     24.11 o 
  -6  -6   6      344.10      348.41     19.42 o 
  -5  -6   6      301.98      288.12     16.67 o 
  -4  -6   6       17.02       19.03      5.27 o 
  -3  -6   6      210.43      195.10     12.51 o 
  -2  -6   6       55.10       41.57      4.30 o 
  -1  -6   6      742.50      729.12     26.46 o 
   0  -6   6     2486.30     2489.48     47.02 o 
   1  -6   6     1637.68     1495.39     31.60 o 
   2  -6   6       66.60       57.06      5.17 o 
   3  -6   6       16.25       22.86      6.06 o 
   4  -6   6      146.99      188.94     13.89 o 
  -7  -5   6      101.98      107.36     10.91 o 
  -6  -5   6      118.28      106.18      9.96 o 
  -5  -5   6      138.77      149.02     11.40 o 
  -4  -5   6     1347.92     1349.83     42.05 o 
  -3  -5   6     1080.04     1105.70     35.27 o 
  -2  -5   6      654.12      656.44     16.56 o 
  -1  -5   6        1.37        1.25      1.60 o 
   0  -5   6      324.10      296.70      9.84 o 
   1  -5   6      188.60      173.73      7.49 o 
   3  -5   6     1669.22     1764.30     52.93 o 
   4  -5   6      908.74      997.29     36.16 o 
  -7  -4   6      577.98      562.74     25.74 o 
  -6  -4   6      134.36      122.62     10.51 o 
  -5  -4   6       47.83       44.67      6.75 o 
  -4  -4   6       72.15       73.27      7.53 o 
  -3  -4   6      147.12      143.29      9.53 o 
  -2  -4   6      287.18      267.94      8.88 o 
  -1  -4   6     4644.65     4568.23     77.20 o 
   0  -4   6     4149.95     3938.04    178.96 o 
   1  -4   6     1128.79     1132.01     23.65 o 
   2  -4   6      272.74      269.24      9.11 o 
   3  -4   6       15.75       14.44      4.78 o 
   4  -4   6        0.39        3.77      3.31 o 
   5  -4   6       10.79       19.55      5.83 o 
  -7  -3   6       65.00       53.39      9.24 o 
  -6  -3   6       15.24       20.47      5.76 o 
  -5  -3   6     2195.29     2215.26     61.74 o 
  -4  -3   6     6686.48     6741.57    161.24 o 
  -3  -3   6     1709.20     1553.58     44.15 o 
  -2  -3   6       46.80       50.21      7.71 o 
  -1  -3   6       45.74       48.55      2.52 o 
   0  -3   6       15.97       21.29      1.70 o 
   1  -3   6       15.05       16.71      1.53 o 
   2  -3   6     1838.48     1840.81     34.35 o 
   3  -3   6     5333.21     5824.36    139.55 o 
   4  -3   6     2429.58     2401.19     65.67 o 
   5  -3   6       33.48       29.64      6.55 o 
   6  -3   6       59.01       60.39      8.71 o 
  -7  -2   6     1036.49      957.17     36.85 o 
  -6  -2   6       92.10      121.12     11.33 o 
  -5  -2   6      206.89      216.62     13.56 o 
  -4  -2   6      200.90      210.04     12.05 o 
  -3  -2   6      387.79      377.82     15.62 o 
  -2  -2   6      851.80      842.27     17.57 o 
  -1  -2   6     8656.63     9078.73    121.52 o 
   0  -2   6    11501.66    11840.66    157.20 o 
   1  -2   6      540.69      576.83     10.39 o 
   2  -2   6      850.60      861.48     17.74 o 
   3  -2   6      361.12      346.91     15.75 o 
   4  -2   6       30.25       25.74      5.86 o 
   5  -2   6      394.56      364.36     18.24 o 
   6  -2   6      465.70      436.29     21.26 o 
  -7  -1   6      284.34      277.70     18.86 o 
  -6  -1   6       50.38       51.98      8.65 o 
  -5  -1   6     1088.14     1149.42     37.89 o 
  -4  -1   6     4861.86     5016.97    122.72 o 
  -3  -1   6     3909.82     4351.62    106.02 o 
  -2  -1   6      850.36      877.96     18.92 o 
  -1  -1   6     1516.78     1524.78     22.97 o 
   0  -1   6     1357.21     1389.42     20.88 o 
   1  -1   6      461.36      444.84      8.34 o 
   2  -1   6     4983.68     5052.67    117.91 o 
   3  -1   6     5548.36     4804.25    113.98 o 
   4  -1   6     1957.48     2054.22     55.74 o 
   5  -1   6        1.78        8.55      5.08 o 
   6  -1   6      119.07      102.05     10.61 o 
   7  -1   6       10.47        3.64      5.54 o 
  -7   0   6      795.61      803.23     34.16 o 
  -6   0   6      250.33      213.31     15.92 o 
  -5   0   6        4.69        6.22      5.31 o 
  -3   0   6       18.72       12.48      4.39 o 
  -2   0   6     2952.46     3095.16     55.55 o 
  -1   0   6    16439.66    15952.42    213.79 o 
   0   0   6    11530.26    11222.97    149.96 o 
   1   0   6      610.94      600.55     10.16 o 
   2   0   6      433.54      423.28     15.30 o 
   3   0   6      156.74      144.04      9.24 o 
   4   0   6      312.76      300.40     14.67 o 
   5   0   6     1769.69     1734.00     50.04 o 
   6   0   6     3176.85     3044.20     81.45 o 
   7   0   6      804.23      794.52     32.33 o 
  -6   1   6        2.87       22.21      7.07 o 
  -5   1   6     1742.00     1777.17     54.20 o 
  -4   1   6     4317.86     4310.97    109.06 o 
  -3   1   6     1434.93     1643.25     47.29 o 
  -2   1   6       32.64       26.94      3.07 o 
  -1   1   6      884.15      883.74     14.27 o 
   0   1   6      373.91      435.21      8.09 o 
   1   1   6       88.60       69.88      2.71 o 
   2   1   6    10355.27    10615.18    236.93 o 
   3   1   6    12011.75    12083.44    270.43 o 
   4   1   6     1281.29     1294.28     37.70 o 
   5   1   6      372.73      355.09     17.16 o 
   6   1   6      800.96      808.93     30.33 o 
   7   1   6        0.55        0.00      4.72 o 
  -6   2   6        6.06        9.20      5.76 o 
  -5   2   6      143.94      116.24     11.30 o 
  -4   2   6        0.33        0.00      4.09 o 
  -3   2   6        4.49        2.10      3.86 o 
  -2   2   6      393.12      399.59     11.72 o 
  -1   2   6     7351.10     7630.05    129.44 o 
   0   2   6     5153.36     5309.02     71.92 o 
   1   2   6        7.02        9.05      2.06 o 
   2   2   6     4563.64     4890.82    111.32 o 
   3   2   6      734.49      763.93     23.55 o 
   4   2   6       30.09       34.62      5.47 o 
   5   2   6     1283.02     1372.49     41.01 o 
   6   2   6     2533.25     2499.74     68.65 o 
   7   2   6     1153.54     1124.86     39.99 o 
   8   2   6        7.17        5.80      6.55 o 
  -5   3   6      464.38      486.40     23.06 o 
  -4   3   6     1917.94     1748.68     52.08 o 
  -3   3   6      138.34      126.65     10.15 o 
  -2   3   6      391.27      393.49     11.94 o 
  -1   3   6      108.74       85.45      4.90 o 
   0   3   6       41.66       53.81      6.75 o 
   1   3   6     2347.93     2413.15     34.38 o 
   2   3   6     2755.93     2763.62     46.13 o 
   3   3   6     9836.01    10197.66    228.34 o 
   4   3   6     1674.02     1623.24     44.02 o 
   5   3   6      303.50      301.48     15.10 o 
   6   3   6      172.58      173.68     12.35 o 
   7   3   6       39.96       41.01      8.35 o 
   8   3   6      584.06      579.05     27.97 o 
  -5   4   6       54.95       67.53      9.37 o 
  -4   4   6       44.06       47.95      7.57 o 
  -3   4   6     1255.51     1141.85     37.34 o 
  -2   4   6     1775.88     1739.95     35.50 o 
  -1   4   6     4015.93     3890.93    312.71 o 
   0   4   6     4480.19     4532.99     79.56 o 
   1   4   6        0.87        4.41      1.05 o 
   2   4   6        0.64        0.99      1.00 o 
   3   4   6      171.29      163.36      5.46 o 
   4   4   6     2564.78     2573.04     64.46 o 
   5   4   6     1183.56     1216.89     36.68 o 
   6   4   6     1618.05     1728.63     50.57 o 
   7   4   6     1015.43     1070.32     37.80 o 
   8   4   6        8.90        8.12      6.19 o 
  -4   5   6      468.82      527.63     24.04 o 
  -3   5   6       33.06       47.85      7.37 o 
  -2   5   6      781.41      731.57     18.94 o 
  -1   5   6        5.53        4.47      1.88 o 
   0   5   6     1499.65     1386.80    137.44 o 
   1   5   6     1990.76     1960.58     37.85 o 
   2   5   6     1098.58     1134.57     18.58 o 
   3   5   6      483.19      474.76     11.51 o 
   4   5   6      233.31      226.28     11.50 o 
   5   5   6      499.73      502.77     19.91 o 
   6   5   6      351.64      349.13     17.29 o 
   7   5   6      108.56      126.32     11.95 o 
   8   5   6      299.82      323.82     19.81 o 
  -3   6   6      644.37      645.54     27.38 o 
  -2   6   6     1426.92     1444.64     32.06 o 
  -1   6   6      366.02      372.10     12.20 o 
   0   6   6       59.47       55.51      4.30 o 
   1   6   6      581.05      574.12     15.20 o 
   2   6   6     1154.67     1127.93     24.54 o 
   3   6   6      296.09      305.23      7.85 o 
   4   6   6      971.33     1046.38     31.77 o 
   5   6   6     1616.39     1744.06     49.06 o 
   6   6   6      206.47      202.63     13.04 o 
   7   6   6       87.63       87.74      9.96 o 
  -2   7   6      355.08      381.33     20.27 o 
  -1   7   6       21.98       25.12      5.90 o 
   0   7   6     1481.99     1520.30     46.93 o 
   1   7   6     2325.29     2270.51     44.60 o 
   2   7   6     2296.28     2243.79     43.92 o 
   3   7   6      603.38      584.66     15.73 o 
   4   7   6        0.03        1.41      2.75 o 
   5   7   6       59.84       71.92      7.96 o 
   6   7   6      100.89      108.54     10.48 o 
   7   7   6      694.72      732.85     30.13 o 
  -1   8   6      860.81      912.95     35.44 o 
   0   8   6       29.20       33.41      6.58 o 
   1   8   6      110.60      118.17     10.05 o 
   2   8   6      214.91      198.31     12.58 o 
   3   8   6      761.34      722.18     24.19 o 
   4   8   6     2014.46     1972.08     59.18 o 
   5   8   6      434.33      558.71     23.94 o 
   6   8   6      227.48      266.37     16.64 o 
   0   9   6      742.25      818.24     33.80 o 
   1   9   6      807.68      867.17     33.77 o 
   2   9   6      105.97      107.98     10.05 o 
   3   9   6       48.02       36.35      6.26 o 
  -4  -9   7       45.64       53.81      9.33 o 
  -3  -9   7        7.41        9.43      5.21 o 
  -2  -9   7      255.60      276.38     12.67 o 
  -1  -9   7      671.74      741.05     22.60 o 
  -5  -8   7      230.38      248.32     17.06 o 
  -4  -8   7      783.70      809.56     32.98 o 
  -3  -8   7      250.92      277.64     17.42 o 
  -2  -8   7       85.13       93.41      7.04 o 
  -1  -8   7      119.65      140.30      8.43 o 
   0  -8   7      150.38      145.84     12.54 o 
   1  -8   7       16.31       16.65      3.84 o 
  -6  -7   7       38.67       41.20      8.25 o 
  -5  -7   7      269.79      305.77     18.31 o 
  -4  -7   7      147.09      163.30     12.77 o 
  -3  -7   7        0.52        9.10      4.36 o 
  -2  -7   7       81.59       74.71      5.87 o 
  -1  -7   7     1071.74     1112.40     26.54 o 
   0  -7   7      832.07      831.93     31.61 o 
   1  -7   7       59.05       63.17      5.75 o 
   2  -7   7       97.03      115.25     11.40 o 
  -6  -6   7      100.35       93.93     10.25 o 
  -5  -6   7      807.87      784.30     31.15 o 
  -4  -6   7     2305.11     2320.82     66.09 o 
  -3  -6   7      735.15      747.46     28.17 o 
  -2  -6   7        2.25        6.62      2.43 o 
  -1  -6   7       48.85       55.64      4.77 o 
   0  -6   7      405.35      360.53     17.98 o 
   1  -6   7      759.04      741.58     19.33 o 
   2  -6   7     2665.86     2656.64     51.08 o 
   3  -6   7     1300.82     1423.78     47.16 o 
  -7  -5   7      518.02      535.98     25.58 o 
  -6  -5   7       85.17       84.47      9.20 o 
  -5  -5   7      211.47      243.54     15.16 o 
  -4  -5   7       49.43       41.89      6.65 o 
  -3  -5   7      468.24      447.45     19.49 o 
  -2  -5   7     2296.22     2298.37     72.04 o 
  -1  -5   7     4949.73     5001.05    121.90 o 
   0  -5   7     1886.53     1908.56     37.27 o 
   1  -5   7       17.31       16.66      5.29 o 
   2  -5   7      686.46      671.27     17.58 o 
   3  -5   7       15.05       34.16      6.71 o 
   4  -5   7       60.91       76.02      8.97 o 
  -7  -4   7        0.14        2.29      4.88 o 
  -6  -4   7      133.55      131.07     11.33 o 
  -5  -4   7     1195.12     1122.17     37.47 o 
  -4  -4   7     2312.55     2242.80     62.46 o 
  -3  -4   7      286.45      290.54     14.48 o 
  -2  -4   7     2758.27     2788.63     50.25 o 
  -1  -4   7     1296.47     1243.13     25.50 o 
   0  -4   7        6.30       25.61      4.55 o 
   1  -4   7      582.30      581.61     14.72 o 
   2  -4   7     1035.36     1085.56     23.55 o 
   3  -4   7     2136.29     2215.03     62.06 o 
   4  -4   7       30.15       42.58      7.21 o 
   5  -4   7      205.76      234.57     15.56 o 
  -7  -3   7      405.87      390.56     21.91 o 
  -6  -3   7      160.16      162.51     12.77 o 
  -4  -3   7      143.50      141.39     10.22 o 
  -3  -3   7     1025.79     1114.34     34.62 o 
  -2  -3   7      576.00      538.78     13.55 o 
  -1  -3   7     3742.99     3762.97     53.17 o 
   0  -3   7     5272.10     5448.85     74.97 o 
   1  -3   7       27.21       29.89      2.15 o 
   2  -3   7      843.35      829.62     18.78 o 
   3  -3   7        3.00        7.17      3.90 o 
   4  -3   7     2390.21     2408.00     66.55 o 
   5  -3   7     1397.38     1422.86     45.56 o 
   6  -3   7     1134.84     1166.98     41.07 o 
  -7  -2   7      289.74      253.96     17.95 o 
  -6  -2   7      409.34      417.29     21.09 o 
  -5  -2   7      551.34      661.98     26.10 o 
  -3  -2   7     1179.03     1198.94     35.96 o 
  -2  -2   7        3.45        5.41      1.41 o 
  -1  -2   7     1014.08     1074.64     17.69 o 
   0  -2   7     3767.25     3934.07     54.78 o 
   1  -2   7     8672.29     8834.35    118.48 o 
   2  -2   7     4977.22     5240.83    124.55 o 
   3  -2   7     2877.31     2965.63     75.85 o 
   4  -2   7      358.53      292.67     15.39 o 
   5  -2   7      251.15      269.87     15.82 o 
   6  -2   7       74.28       67.14      9.20 o 
  -7  -1   7       42.44       41.04      9.79 o 
  -6  -1   7       13.29       14.54      6.98 o 
  -5  -1   7       75.73       70.02      9.07 o 
  -3  -1   7     3150.11     3406.14     85.78 o 
  -2  -1   7     6468.39     6858.53    116.87 o 
  -1  -1   7     1706.87     1715.46     25.85 o 
   0  -1   7     1313.91     1346.20     20.71 o 
   1  -1   7       38.04       39.39      2.15 o 
   2  -1   7     2273.97     2329.03     40.30 o 
   3  -1   7        3.62       12.25      4.45 o 
   4  -1   7     1057.98     1030.83     33.11 o 
   5  -1   7     2396.17     2299.14     63.47 o 
   6  -1   7      365.37      352.47     19.03 o 
   7  -1   7      110.24       89.74     10.91 o 
  -6   0   7     1048.98     1048.94     39.40 o 
  -5   0   7      715.03      698.50     28.56 o 
  -4   0   7       27.48       24.50      6.45 o 
  -3   0   7       85.03       75.89      8.06 o 
  -2   0   7     2141.74     2185.33     41.44 o 
  -1   0   7       31.50       50.63      5.28 o 
   0   0   7      276.84      214.53      6.93 o 
   1   0   7     6485.22     6583.30     88.67 o 
   2   0   7     1902.60     1956.36     50.01 o 
   3   0   7      491.51      484.33     18.67 o 
   4   0   7       99.80      106.64      9.43 o 
   5   0   7      667.54      606.23     24.30 o 
   6   0   7       53.60       66.06      9.53 o 
   7   0   7      279.48      274.43     18.24 o 
  -6   1   7      473.72      459.11     23.94 o 
  -5   1   7      100.82      117.25     11.79 o 
  -4   1   7      670.11      662.21     26.53 o 
  -3   1   7     3694.59     3705.80     68.18 o 
  -2   1   7     2734.94     2826.83     52.65 o 
  -1   1   7      952.71      962.59     15.63 o 
   0   1   7       47.74       51.12      3.82 o 
   1   1   7       62.43       52.30      3.80 o 
   2   1   7       46.31       39.63      4.78 o 
   3   1   7     1167.47     1135.11     32.92 o 
   4   1   7     5566.50     5736.23    135.59 o 
   5   1   7     2633.37     2685.64     71.40 o 
   6   1   7      989.44      974.56     34.88 o 
   7   1   7       63.06       69.56     10.38 o 
  -6   2   7      982.74     1019.07     38.65 o 
  -5   2   7      761.56      718.70     29.44 o 
  -4   2   7      241.44      221.73     14.21 o 
  -3   2   7      117.29      110.84      6.66 o 
  -2   2   7      155.18      146.41      6.99 o 
  -1   2   7      504.39      468.15     12.78 o 
   0   2   7    14125.97    14574.07    194.26 o 
   1   2   7     6496.50     6262.10     84.66 o 
   2   2   7     5052.31     5411.87     87.34 o 
   3   2   7       30.02       25.58      4.62 o 
   4   2   7        0.57        3.80      3.60 o 
   5   2   7        1.76        9.50      4.95 o 
   6   2   7        8.26        5.37      5.11 o 
   7   2   7     1289.48     1204.93     42.15 o 
  -5   3   7       78.16       60.92      9.01 o 
  -4   3   7     1079.18      994.08     35.08 o 
  -3   3   7     4268.35     4282.98     78.38 o 
  -2   3   7     2309.25     2392.13     46.39 o 
  -1   3   7      336.10      316.77     10.37 o 
   0   3   7      409.97      415.35     11.55 o 
   1   3   7      944.08      940.29     15.46 o 
   2   3   7      388.81      401.78      8.14 o 
   3   3   7     3217.88     3341.52     80.24 o 
   4   3   7     5445.65     5708.42    133.76 o 
   5   3   7     1046.02     1086.93     34.65 o 
   6   3   7       72.17       83.65      9.40 o 
   7   3   7       80.13       79.23     10.38 o 
  -5   4   7      184.76      197.33     14.84 o 
  -4   4   7        0.84        4.36      4.52 o 
  -3   4   7      245.86      239.68     14.54 o 
  -2   4   7      902.12      899.59     21.95 o 
  -1   4   7       15.55       18.72      3.03 o 
   0   4   7     6043.13     6152.36    115.35 o 
   1   4   7     8152.22     8278.42    140.22 o 
   2   4   7        3.64        5.95      1.26 o 
   3   4   7      164.46      146.04      8.38 o 
   4   4   7      826.63      834.87     26.53 o 
   5   4   7       24.44       26.33      5.76 o 
   6   4   7       97.61       86.10      9.33 o 
   7   4   7     1211.73     1209.36     41.56 o 
  -4   5   7      458.39      415.42     21.32 o 
  -3   5   7     2662.99     2561.28     71.79 o 
  -2   5   7     1643.70     1621.15     34.78 o 
  -1   5   7       11.06        9.27      2.60 o 
   0   5   7       27.81       26.88      3.30 o 
   1   5   7      143.49      139.00      7.75 o 
   2   5   7       58.58       61.23      4.05 o 
   3   5   7     1304.19     1312.78     25.03 o 
   4   5   7     8462.17     8667.90    197.39 o 
   5   5   7     2657.15     2820.15     72.74 o 
   6   5   7       10.91        9.69      5.01 o 
   7   5   7      140.70      136.18     12.28 o 
  -3   6   7       15.01       15.00      5.01 o 
  -2   6   7        1.12        1.16      2.08 o 
  -1   6   7      278.03      268.43     10.42 o 
   0   6   7     1815.41     1849.75     58.33 o 
   1   6   7     4651.62     4733.93     84.52 o 
   2   6   7      900.30      859.37     20.37 o 
   3   6   7      190.95      194.58      7.82 o 
   4   6   7       74.94       88.13      7.40 o 
   5   6   7       12.53       18.80      4.91 o 
   6   6   7      573.51      595.03     24.40 o 
   7   6   7      850.64      889.44     33.96 o 
  -2   7   7      290.65      301.84     18.18 o 
  -1   7   7        1.23        5.24      3.41 o 
   0   7   7       94.66      109.06      9.17 o 
   1   7   7       72.30       72.18      5.20 o 
   2   7   7       39.82       51.81     12.67 o 
   3   7   7     1019.74      998.82     23.28 o 
   5   7   7      635.95      660.18     24.86 o 
   6   7   7      222.81      235.55     14.93 o 
   7   7   7      199.06      214.43     15.62 o 
  -1   8   7      544.54      512.99     25.15 o 
   0   8   7     1270.40     1316.91     45.03 o 
   1   8   7      416.98      406.35     20.24 o 
   2   8   7       19.18       11.99      4.49 o 
   3   8   7      129.81      117.83      6.75 o 
   4   8   7        1.16        0.00      2.62 o 
   6   8   7      160.15      208.01     14.71 o 
   1   9   7       87.55       94.59      9.99 o 
   2   9   7      135.41      117.78     10.61 o 
   3   9   7      843.47      778.31     29.57 o 
  -5  -8   8       64.01       60.10      9.50 o 
  -4  -8   8      129.46      141.68     12.84 o 
  -3  -8   8      993.84      969.22     36.85 o 
  -2  -8   8     1130.82     1147.72     28.77 o 
  -1  -8   8      465.05      465.47     16.23 o 
   0  -8   8      204.58      217.15     12.40 o 
  -6  -7   8      524.05      494.19     25.35 o 
  -5  -7   8      423.86      402.85     21.71 o 
  -4  -7   8       86.33       82.53      9.43 o 
  -3  -7   8       34.60       45.66      7.57 o 
  -2  -7   8      206.26      181.00      9.13 o 
  -1  -7   8       92.69       87.73      6.57 o 
   0  -7   8      327.77      306.76     14.07 o 
   1  -7   8     1567.60     1485.93     33.40 o 
   2  -7   8      571.66      586.94     27.54 o 
  -6  -6   8      147.70      153.80     13.30 o 
  -5  -6   8      135.48      121.57     11.36 o 
  -3  -6   8      742.31      720.96     27.90 o 
  -2  -6   8     1015.06      945.21     23.09 o 
  -1  -6   8      145.95      118.68      6.81 o 
   0  -6   8        0.66        0.00      2.03 o 
   1  -6   8      240.27      210.95     14.25 o 
   2  -6   8      178.35      185.34     13.82 o 
   3  -6   8       22.83       35.86      7.47 o 
  -6  -5   8      355.52      374.94     20.31 o 
  -5  -5   8      413.64      370.09     19.32 o 
  -4  -5   8      259.50      225.33     14.48 o 
  -3  -5   8       16.47       26.43      5.40 o 
  -2  -5   8        0.36        0.08      1.71 o 
  -1  -5   8      100.61      106.86      6.16 o 
   0  -5   8     2340.04     2322.82     44.24 o 
   1  -5   8     3111.08     3082.03     56.52 o 
   2  -5   8     1185.45     1233.17     40.91 o 
   3  -5   8       52.05       52.53      8.12 o 
   4  -5   8        0.84        5.08      3.64 o 
  -7  -4   8       17.37        3.93      5.44 o 
  -6  -4   8        8.02       10.81      4.75 o 
  -5  -4   8       33.84       34.59      6.65 o 
  -4  -4   8     2391.04     2386.55     66.32 o 
  -3  -4   8     3443.99     3416.23     88.13 o 
  -2  -4   8     2331.57     2328.10     43.45 o 
  -1  -4   8      312.02      284.04      9.55 o 
   0  -4   8        4.77        4.23      2.64 o 
   1  -4   8       35.17       33.17      3.56 o 
   2  -4   8       22.01       13.04      4.39 o 
   3  -4   8      869.69      891.89     32.19 o 
   4  -4   8     2046.76     2143.73     62.26 o 
   5  -4   8     1287.48     1240.37     42.84 o 
  -7  -3   8      866.88      855.67     35.08 o 
  -6  -3   8     1177.51     1116.60     39.60 o 
  -5  -3   8       10.58       13.92      5.01 o 
  -4  -3   8      133.82      140.44     10.58 o 
  -3  -3   8      185.68      180.20     11.17 o 
  -2  -3   8      731.12      726.68     27.74 o 
  -1  -3   8      188.09      188.41      5.64 o 
   0  -3   8     2452.73     2501.21     36.95 o 
   1  -3   8     3729.54     3996.56     75.57 o 
   2  -3   8      344.72      338.91     16.18 o 
   3  -3   8      405.50      417.22     19.26 o 
   4  -3   8      316.88      316.58     17.29 o 
   5  -3   8       30.99       29.31      6.68 o 
  -7  -2   8       43.13       38.52      9.60 o 
  -6  -2   8      332.54      345.69     20.11 o 
  -5  -2   8       58.77       55.28      7.86 o 
  -4  -2   8     1008.00     1056.21     34.91 o 
  -3  -2   8     5775.83     6161.28    147.81 o 
  -2  -2   8     1347.82     1384.32     22.58 o 
  -1  -2   8       33.97       31.60      4.14 o 
   0  -2   8      929.04      955.30     16.17 o 
   1  -2   8      122.32      130.17      5.37 o 
   2  -2   8      518.01      532.23     13.81 o 
   3  -2   8     1323.63     1297.10     39.56 o 
   4  -2   8     3737.66     3530.07     90.46 o 
   5  -2   8      856.91      860.12     31.77 o 
   6  -2   8       27.89       32.56      7.17 o 
  -6  -1   8     1489.24     1456.70     49.42 o 
  -5  -1   8      421.79      384.21     20.14 o 
  -4  -1   8      193.20      189.89     12.67 o 
  -3  -1   8       29.91       21.26      5.04 o 
  -2  -1   8      121.17      130.08      4.55 o 
  -1  -1   8     2553.32     2534.59     36.99 o 
   0  -1   8    14835.19    14941.67    197.68 o 
   1  -1   8     8140.43     8231.64    110.70 o 
   2  -1   8      801.24      792.23     25.68 o 
   3  -1   8       44.16       47.85      6.35 o 
   4  -1   8       25.26       16.38      5.21 o 
   5  -1   8      476.68      436.38     20.34 o 
   6  -1   8      659.16      644.91     27.41 o 
  -6   0   8       25.34       23.71      8.48 o 
  -5   0   8       16.42       13.07      6.29 o 
  -4   0   8     2484.12     2509.53     69.76 o 
  -3   0   8     6024.34     5983.72    105.26 o 
  -2   0   8     2811.18     2801.59     63.19 o 
  -1   0   8      652.66      688.36     12.40 o 
   0   0   8      734.68      736.67     12.84 o 
   1   0   8      107.31      114.53      5.71 o 
   2   0   8     1015.88     1049.66     30.62 o 
   3   0   8     3202.61     3250.31     80.50 o 
   4   0   8     3398.99     3320.73     84.04 o 
   5   0   8      892.29      783.52     29.12 o 
   6   0   8      432.66      405.99     20.86 o 
   7   0   8      294.10      299.06     19.29 o 
  -6   1   8      413.35      428.75     23.55 o 
  -5   1   8       11.34       10.91      6.29 o 
  -4   1   8      270.45      256.81     16.02 o 
  -3   1   8      446.20      439.46     14.06 o 
  -2   1   8        2.85        6.29      6.14 o 
  -1   1   8      897.78      929.49     15.57 o 
   0   1   8     4684.78     4660.62     64.23 o 
   1   1   8     6485.09     6732.06     91.22 o 
   2   1   8      187.02      219.75     21.40 o 
   3   1   8     2442.49     2301.46     59.22 o 
   4   1   8      996.45      939.09     30.62 o 
   5   1   8       67.92       68.09      8.55 o 
   6   1   8     1427.10     1417.43     45.72 o 
   7   1   8      769.99      761.87     32.06 o 
  -5   2   8      255.64      230.70     16.05 o 
  -4   2   8      595.78      557.07     24.56 o 
  -3   2   8     2682.91     2725.14     53.24 o 
  -2   2   8      481.25      451.87     19.39 o 
  -1   2   8       80.35       67.38      4.81 o 
   0   2   8      952.16      989.12     25.16 o 
   1   2   8       31.25       34.69      2.43 o 
   2   2   8     1581.01     1559.69     30.58 o 
   3   2   8     7620.69     7898.20    180.40 o 
   4   2   8     5388.96     5366.30    127.37 o 
   5   2   8     1358.59     1319.57     40.87 o 
   6   2   8       17.03       25.48      7.07 o 
   7   2   8      202.78      182.36     14.90 o 
  -5   3   8       22.16       32.65      7.89 o 
  -4   3   8        0.30        2.29      3.93 o 
  -3   3   8      133.26      124.60     14.66 o 
  -2   3   8      561.19      538.94     19.03 o 
  -1   3   8     2654.75     2655.02     50.50 o 
   0   3   8     6935.86     7131.06    122.25 o 
   1   3   8     4214.56     4149.51     91.35 o 
   2   3   8      477.43      485.49      9.51 o 
   3   3   8      604.31      623.40     20.93 o 
   4   3   8      172.94      173.91     11.07 o 
   5   3   8      418.21      410.64     18.83 o 
   6   3   8     1425.01     1414.45     44.80 o 
   7   3   8     1438.88     1427.48     47.62 o 
  -4   4   8     1005.55     1018.90     37.27 o 
  -3   4   8      966.25      966.59     24.55 o 
  -2   4   8      158.90      153.07     10.87 o 
  -1   4   8      733.86      713.08     18.57 o 
   0   4   8       47.72       49.61      8.88 o 
   1   4   8      844.91      840.42     19.43 o 
   2   4   8      981.59      996.94     16.85 o 
   3   4   8      931.49      952.65     28.00 o 
   4   4   8     1496.55     1552.56     43.23 o 
   5   4   8       22.19       17.46      5.37 o 
   6   4   8      388.70      375.10     18.93 o 
   7   4   8      347.28      366.29     20.60 o 
  -4   5   8      236.29      231.78     15.85 o 
  -3   5   8      257.63      260.97     16.02 o 
  -2   5   8      949.14      924.42     23.40 o 
  -1   5   8      652.95      695.65     18.81 o 
   0   5   8      464.49      489.72     14.41 o 
   1   5   8      164.42      173.54      7.44 o 
   2   5   8      648.02      639.93     16.04 o 
   3   5   8      472.00      450.80     12.68 o 
   4   5   8        0.68       12.87      4.22 o 
   5   5   8     1519.02     1600.61     46.21 o 
   6   5   8      410.83      424.04     20.08 o 
   7   5   8      865.17      841.03     32.92 o 
  -3   6   8      164.85      162.19     13.23 o 
  -2   6   8       40.20       47.12      5.16 o 
  -1   6   8      414.92      427.30     14.20 o 
   0   6   8       48.93       47.94      4.57 o 
   1   6   8     2481.41     2494.39     48.55 o 
   2   6   8     2667.18     2626.36     50.22 o 
   3   6   8     1515.24     1434.69     45.75 o 
   4   6   8     1006.66     1056.24     31.97 o 
   5   6   8       92.93       96.36      9.24 o 
   6   6   8       24.31       28.40      6.62 o 
   7   6   8       27.27       22.96      7.43 o 
  -2   7   8     1228.78     1239.09     44.08 o 
  -1   7   8     1354.21     1433.05     47.75 o 
   0   7   8      977.49     1007.19     42.14 o 
   1   7   8      175.57      173.94      8.36 o 
   2   7   8       71.91       75.09      5.35 o 
   3   7   8      157.12      158.16     11.40 o 
   4   7   8      970.82      935.26     34.52 o 
   5   7   8     1496.86     1681.11     48.67 o 
   6   7   8      727.78      821.18     31.02 o 
   7   7   8        0.71        0.00      4.45 o 
   0   8   8        0.11        7.53      3.96 o 
   1   8   8      704.90      702.95     28.79 o 
   2   8   8     1534.80     1528.33     33.76 o 
   3   8   8       85.00       80.31      8.29 o 
   4   8   8       11.36       11.40      4.16 o 
   2   9   8      226.37      247.21     15.75 o 
  -4  -8   9      102.09      111.29     11.50 o 
  -3  -8   9      101.61      120.13     11.63 o 
  -2  -8   9        9.05       10.20      3.42 o 
  -1  -8   9       58.69       65.45      6.58 o 
   0  -8   9      456.51      470.61     18.28 o 
  -5  -7   9       25.02       29.48      7.21 o 
  -4  -7   9      702.14      732.72     30.62 o 
  -3  -7   9     1052.52     1085.85     38.55 o 
  -2  -7   9      450.41      472.74     15.83 o 
  -1  -7   9        0.01        3.30      2.78 o 
   0  -7   9       76.16       81.15      7.50 o 
   1  -7   9       62.01       71.76      9.96 o 
  -6  -6   9      680.92      645.01     29.12 o 
  -5  -6   9       41.55       42.90      7.79 o 
  -4  -6   9      114.99      118.46     10.81 o 
  -3  -6   9       96.83       84.73      8.84 o 
  -2  -6   9      375.22      339.55     12.33 o 
  -1  -6   9     1371.18     1312.02     29.38 o 
   0  -6   9     2251.60     2312.21     56.25 o 
   1  -6   9     1176.33     1198.09     41.27 o 
   2  -6   9       19.39       21.68      5.99 o 
   3  -6   9      155.55      181.18     14.21 o 
  -6  -5   9       26.39       15.52      5.96 o 
  -5  -5   9       83.93       68.09      9.04 o 
  -4  -5   9      711.39      690.47     27.74 o 
  -3  -5   9     1773.39     1891.15     55.15 o 
  -2  -5   9       15.62       18.35      3.42 o 
  -1  -5   9     1007.81      940.77     23.65 o 
   0  -5   9      800.25      810.85     20.09 o 
   1  -5   9        1.73        7.29      3.64 o 
   2  -5   9      618.65      627.62     26.33 o 
   3  -5   9      481.19      561.59     25.15 o 
   4  -5   9      699.15      700.56     29.71 o 
  -6  -4   9      245.76      223.56     15.62 o 
  -5  -4   9       34.87       36.91      7.07 o 
  -4  -4   9     1029.70      967.52     33.96 o 
  -3  -4   9      142.85      137.49     10.32 o 
  -2  -4   9      750.80      663.40     16.97 o 
  -1  -4   9      851.92      800.02     19.00 o 
   0  -4   9     2120.00     2036.14    139.29 o 
   1  -4   9     1246.21     1281.19     27.01 o 
   2  -4   9        1.55       14.08      4.81 o 
   3  -4   9      401.08      395.80     19.72 o 
   4  -4   9       49.72       50.80      7.76 o 
  -6  -3   9      108.84      128.75     12.31 o 
  -5  -3   9      904.39      896.51     33.18 o 
  -4  -3   9      995.82     1042.16     35.34 o 
  -3  -3   9     3047.99     3140.79     81.72 o 
  -2  -3   9     1474.34     1484.30     24.70 o 
  -1  -3   9       84.34       84.79      3.92 o 
   0  -3   9        9.51       13.07      3.81 o 
   1  -3   9     1097.08     1088.99     23.78 o 
   4  -3   9      850.79      894.12     33.05 o 
   5  -3   9      118.89      118.43     11.14 o 
  -6  -2   9      500.06      495.99     24.99 o 
  -5  -2   9       47.76       51.35      8.25 o 
  -4  -2   9        4.11        1.02      3.60 o 
  -3  -2   9       10.64        9.40      4.19 o 
  -2  -2   9     1927.08     1963.36     30.72 o 
  -1  -2   9     3789.62     3944.85     56.14 o 
   0  -2   9     2465.11     2502.53     36.98 o 
   1  -2   9      796.49      815.09     14.55 o 
   2  -2   9      530.15      519.47     13.83 o 
   3  -2   9      747.81      718.24     26.59 o 
   4  -2   9        6.30        3.47      3.96 o 
   5  -2   9      492.64      549.25     24.43 o 
   6  -2   9     1150.11     1079.30     39.33 o 
  -6  -1   9      239.16      231.42     17.65 o 
  -5  -1   9      649.66      639.64     27.68 o 
  -4  -1   9      499.89      518.98     22.63 o 
  -3  -1   9      277.39      265.77     15.23 o 
  -2  -1   9       27.32       29.27      2.55 o 
  -1  -1   9     2191.75     2291.82     34.25 o 
   0  -1   9      573.37      557.31     10.80 o 
   1  -1   9     1242.39     1228.06     19.78 o 
   2  -1   9     1237.87     1283.79     26.91 o 
   3  -1   9     1603.47     1572.70     45.20 o 
   4  -1   9      905.93      836.05     29.51 o 
   5  -1   9       87.69       84.56      9.24 o 
   6  -1   9      308.79      289.92     17.59 o 
  -6   0   9        6.39        6.85      7.14 o 
  -5   0   9       55.45       49.32      9.37 o 
  -4   0   9      585.30      585.27     25.28 o 
  -3   0   9     2042.60     2085.04     42.41 o 
  -2   0   9     2936.64     2893.29     54.34 o 
  -1   0   9     3313.90     3473.22     58.69 o 
   0   0   9     1574.26     1705.31     39.43 o 
   1   0   9     1452.25     1452.60     22.68 o 
   2   0   9       56.46       58.55      7.21 o 
   3   0   9      442.62      422.66     17.82 o 
   4   0   9      945.70      904.11     30.56 o 
   5   0   9     3005.83     2872.52     76.70 o 
   6   0   9     1325.05     1307.12     43.59 o 
  -5   1   9     1155.20     1188.69     42.94 o 
  -4   1   9     1016.37     1025.95     36.94 o 
  -3   1   9       27.77       26.19      4.24 o 
  -2   1   9      178.82      171.32      8.14 o 
  -1   1   9      183.50      181.81      7.85 o 
   0   1   9      183.35      178.91      8.05 o 
   1   1   9     6218.63     6364.74     90.92 o 
   2   1   9     7837.04     7515.70    256.25 o 
   3   1   9      737.44      725.78     24.47 o 
   4   1   9      477.65      486.56     20.31 o 
   5   1   9       81.74       81.26      9.27 o 
   6   1   9      155.36      156.95     13.53 o 
   7   1   9       16.58       16.54      7.24 o 
  -5   2   9      220.52      211.94     15.82 o 
  -4   2   9       23.03       26.33      7.17 o 
  -3   2   9      422.00      407.53     14.05 o 
  -2   2   9     6554.57     6359.75    153.90 o 
  -1   2   9     1205.14     1134.65     35.18 o 
   0   2   9        3.90       13.11      5.88 o 
   1   2   9      534.63      563.68     16.22 o 
   2   2   9      419.45      405.34     11.56 o 
   3   2   9      196.31      151.41      9.76 o 
   4   2   9      178.15      155.01     11.07 o 
   5   2   9     3291.82     3228.53     83.81 o 
   6   2   9      617.84      595.10     25.97 o 
   7   2   9       31.35       25.25      8.45 o 
  -5   3   9     1018.21     1064.72     39.92 o 
  -4   3   9      145.05      131.96     12.22 o 
  -3   3   9       11.39       10.29      3.19 o 
  -2   3   9     1324.82     1289.39     29.40 o 
  -1   3   9       36.97       37.58      4.22 o 
   1   3   9     7048.13     7131.42    198.44 o 
   2   3   9     7071.76     7088.50    119.87 o 
   3   3   9      524.31      531.20     19.36 o 
   4   3   9      605.67      565.33     21.58 o 
   5   3   9        4.33        9.40      5.08 o 
   6   3   9        4.62        3.90      5.04 o 
   7   3   9       41.95       37.14      8.61 o 
  -4   4   9        3.95        2.78      4.42 o 
  -3   4   9      949.48      918.53     26.71 o 
  -2   4   9     3902.59     4049.64     75.60 o 
  -1   4   9     3719.77     3771.11     70.12 o 
   0   4   9       13.90       21.72      6.45 o 
   1   4   9      233.44      224.98      8.50 o 
   2   4   9       30.83       26.69      5.01 o 
   3   4   9      237.67      240.35      9.01 o 
   4   4   9     2302.01     2267.10     59.51 o 
   5   4   9     3436.75     3557.16     90.07 o 
   6   4   9     2548.40     2629.93     72.35 o 
   7   4   9        2.13        2.16      5.70 o 
  -3   5   9        2.73        5.73      4.16 o 
  -2   5   9       13.50        8.21      3.01 o 
  -1   5   9      417.14      393.80     13.50 o 
   0   5   9     1174.24     1123.25     26.20 o 
   1   5   9     1510.70     1546.53     32.68 o 
   2   5   9     4959.40     4981.27    131.14 o 
   3   5   9      435.14      394.92     19.06 o 
   4   5   9      301.84      290.90     14.08 o 
   5   5   9      614.02      607.58     23.65 o 
   6   5   9        0.09        0.00      3.60 o 
   7   5   9      287.93      285.30     18.47 o 
  -2   6   9      791.20      773.66     28.77 o 
  -1   6   9      448.49      459.89     15.37 o 
   0   6   9        0.14        1.09      1.84 o 
   1   6   9      128.74      129.70      7.06 o 
   2   6   9      468.40      466.71     21.26 o 
   3   6   9       30.06       26.53      5.50 o 
   4   6   9     1093.80     1066.17     38.09 o 
   5   6   9     2219.45     2468.07     66.03 o 
   6   6   9      155.47      163.33     12.67 o 
   7   6   9       23.75       33.87      8.22 o 
  -1   7   9       10.88       12.97      3.26 o 
   0   7   9      172.47      190.65      9.42 o 
   1   7   9     3141.02     3161.30     61.17 o 
   2   7   9      751.61      703.54     27.94 o 
   3   7   9      160.31      155.77     11.86 o 
   4   7   9      118.41      111.78     10.45 o 
   6   7   9       28.20       26.23      7.04 o 
   0   8   9       34.55       40.84      7.70 o 
   1   8   9       11.88       15.79      4.78 o 
   2   8   9      252.30      253.01     15.10 o 
   3   8   9       37.60       28.82      5.99 o 
   4   8   9      815.18      766.03     30.88 o 
   5   8   9     1046.15     1039.57     39.53 o 
  -3  -8  10      186.64      209.35     15.59 o 
  -2  -8  10        4.33        0.36      2.83 o 
  -4  -7  10      170.79      166.94     13.59 o 
  -3  -7  10        3.04        1.64      3.60 o 
  -2  -7  10      502.36      488.85     16.42 o 
  -1  -7  10      656.26      644.06     19.23 o 
   0  -7  10      333.25      315.75     12.78 o 
   1  -7  10       25.55       30.82      7.47 o 
  -5  -6  10      366.23      377.04     20.93 o 
  -4  -6  10      363.90      328.47     18.83 o 
  -3  -6  10       60.35       49.52      7.73 o 
  -2  -6  10       93.17       93.46      6.62 o 
  -1  -6  10      366.51      342.13     12.56 o 
   0  -6  10       17.31       25.67      6.24 o 
   1  -6  10     1160.44     1137.01     40.32 o 
   2  -6  10      911.93      989.85     37.53 o 
  -6  -5  10      131.52      109.95     11.79 o 
  -5  -5  10       21.52       19.23      5.76 o 
  -4  -5  10        2.35        3.24      3.54 o 
  -3  -5  10     1171.78     1185.84     39.43 o 
  -2  -5  10     2912.25     2939.15     55.01 o 
  -1  -5  10     1623.24     1556.83     42.17 o 
   0  -5  10       60.49       62.66      5.12 o 
   1  -5  10       62.63       86.37      9.27 o 
   2  -5  10        4.82        3.24      3.37 o 
   3  -5  10       62.88       75.53      8.94 o 
  -6  -4  10     1109.71     1074.52     40.22 o 
  -5  -4  10      771.03      829.63     32.42 o 
  -4  -4  10       42.64       36.71      6.71 o 
  -3  -4  10      179.10      176.70     12.02 o 
  -2  -4  10       45.36       53.46      9.07 o 
  -1  -4  10        2.36        0.85      1.80 o 
   0  -4  10      213.99      214.99      8.57 o 
   1  -4  10     2021.34     2013.57     56.96 o 
   2  -4  10     2840.92     2946.08     78.80 o 
   3  -4  10      260.43      253.30     15.62 o 
   4  -4  10        8.23       14.90      4.72 o 
  -6  -3  10      483.46      467.89     24.53 o 
  -5  -3  10       40.73       41.17      7.89 o 
  -4  -3  10       67.97       68.48      8.02 o 
  -3  -3  10      195.92      197.49     12.31 o 
  -2  -3  10     2908.90     2888.20     86.28 o 
  -1  -3  10     1119.95     1174.48     20.58 o 
   0  -3  10       11.40       16.84      2.73 o 
   1  -3  10     1168.28     1148.73     35.96 o 
   2  -3  10        1.89        3.41      3.11 o 
   3  -3  10       21.06       22.34      5.40 o 
   4  -3  10      401.02      406.32     20.40 o 
   5  -3  10     1265.84     1348.19     45.95 o 
  -6  -2  10      834.45      818.20     34.62 o 
  -5  -2  10     1801.76     1816.90     56.37 o 
  -4  -2  10      335.91      338.95     17.65 o 
  -3  -2  10       18.51       19.59      4.88 o 
  -2  -2  10      213.57      216.25     15.61 o 
  -1  -2  10      610.23      602.97     12.33 o 
   0  -2  10     2883.84     2885.65     42.38 o 
   1  -2  10     3268.08     3269.94     59.06 o 
   2  -2  10     5734.94     5796.32    100.30 o 
   3  -2  10      591.56      599.62     24.11 o 
   4  -2  10       96.64      106.05     10.12 o 
   5  -2  10        6.65        8.81      4.42 o 
  -6  -1  10        8.17        0.52      7.47 o 
  -5  -1  10      200.74      189.96     15.75 o 
  -4  -1  10      955.83      974.20     34.78 o 
  -3  -1  10     2458.82     2460.80     56.63 o 
  -2  -1  10     5973.71     6059.62     84.21 o 
  -1  -1  10     2186.90     2234.36     33.87 o 
   0  -1  10       72.74       67.11      3.33 o 
   1  -1  10      149.97      141.90      6.29 o 
   2  -1  10      136.34      124.81      6.17 o 
   3  -1  10     1767.12     1677.87     48.24 o 
   4  -1  10     1340.30     1278.17     40.55 o 
   5  -1  10     1805.35     1766.79     53.35 o 
   6  -1  10      471.96      394.26     21.06 o 
  -5   0  10      683.85      661.85     30.00 o 
  -4   0  10       34.68       39.86      8.06 o 
  -3   0  10      397.12      397.67     13.77 o 
  -2   0  10      923.43      892.73     21.83 o 
  -1   0  10      267.59      290.84     14.06 o 
   0   0  10     1579.76     1634.23     28.16 o 
   1   0  10     3179.61     3035.83    229.56 o 
   2   0  10     1241.03     1200.06     25.74 o 
   3   0  10       18.87       15.69      4.72 o 
   4   0  10     1411.31     1309.87     40.35 o 
   5   0  10      491.35      462.13     21.39 o 
   6   0  10      103.50      105.53     11.50 o 
  -5   1  10        0.72        0.85      5.67 o 
  -4   1  10       54.61       60.79      9.83 o 
  -3   1  10     2776.05     2807.78     55.67 o 
  -2   1  10     2281.09     2348.97     50.16 o 
  -1   1  10     1061.01     1085.29     24.77 o 
   0   1  10      619.33      647.18     12.47 o 
   1   1  10      693.98      693.51     16.52 o 
   2   1  10       39.51       37.94      3.77 o 
   3   1  10      564.76      555.86     20.90 o 
   4   1  10     5527.04     5330.20    128.22 o 
   5   1  10     2303.04     2192.14     61.84 o 
   6   1  10      544.06      508.73     24.47 o 
  -5   2  10      577.10      534.47     26.43 o 
  -4   2  10       26.63       24.99      7.01 o 
  -3   2  10      149.18      142.31      8.41 o 
  -2   2  10      751.63      733.57     33.06 o 
  -1   2  10      215.44      209.89      9.01 o 
   0   2  10     3079.07     3035.23     56.51 o 
   1   2  10     9991.79    10778.95    219.17 o 
   2   2  10     5331.69     5425.42     93.75 o 
   3   2  10      272.52      254.19      9.60 o 
   4   2  10      342.22      337.05     16.31 o 
   5   2  10       43.59       39.11      7.30 o 
   6   2  10      622.03      595.49     26.27 o 
   7   2  10     1093.67     1121.25     41.50 o 
  -4   3  10      336.87      363.38     20.50 o 
  -3   3  10      421.12      420.06     14.86 o 
  -2   3  10     3071.41     3043.62     59.21 o 
  -1   3  10      128.02      122.97     13.00 o 
   0   3  10      344.26      342.70     11.57 o 
   1   3  10      506.05      503.51     20.08 o 
   2   3  10      450.07      446.48     12.57 o 
   3   3  10      736.94      722.64     18.26 o 
   4   3  10      472.64      467.60     19.68 o 
   5   3  10     1443.39     1356.25     42.18 o 
   6   3  10       13.59        5.76      5.83 o 
   7   3  10      269.21      281.76     19.06 o 
  -4   4  10       85.54      101.24     11.14 o 
  -3   4  10      278.95      269.88     11.91 o 
  -2   4  10        2.10        4.65      2.68 o 
  -1   4  10     2191.93     2161.87     44.50 o 
   0   4  10       31.28       46.39      8.12 o 
   1   4  10      761.58      781.71     19.37 o 
   2   4  10      229.90      238.46     14.18 o 
   3   4  10      169.91      174.94      7.93 o 
   4   4  10      700.88      671.34     24.11 o 
   5   4  10      186.49      187.83     12.90 o 
   6   4  10      679.96      626.41     26.43 o 
   7   4  10      633.22      631.49     28.72 o 
  -3   5  10      448.11      446.43     16.16 o 
  -2   5  10      131.30      125.31      7.79 o 
  -1   5  10        9.60       12.43      3.18 o 
   0   5  10      246.32      252.71     10.37 o 
   1   5  10       20.01       20.07      3.19 o 
   2   5  10     1387.72     1398.50     46.08 o 
   3   5  10     3163.51     3032.54     85.84 o 
   4   5  10     1911.16     1850.96     58.04 o 
   5   5  10      965.20      961.65     32.59 o 
   6   5  10      341.85      347.43     19.00 o 
   7   5  10        1.28        0.00      5.86 o 
  -2   6  10      208.39      209.04     10.44 o 
  -1   6  10     1310.46     1327.82     31.84 o 
   0   6  10     2780.29     2720.76     54.33 o 
   1   6  10      372.37      384.53     13.18 o 
   2   6  10      574.92      578.13     25.19 o 
   3   6  10      185.47      194.41     13.53 o 
   4   6  10        3.22        2.55      3.50 o 
   6   6  10      639.64      666.63     27.51 o 
  -1   7  10       61.41       65.23      6.27 o 
   0   7  10      465.33      475.21     26.74 o 
   1   7  10        8.00       15.57      3.23 o 
   2   7  10      921.95      915.54     34.36 o 
   3   7  10      976.21      921.66     35.11 o 
   4   7  10       68.08       67.40      8.32 o 
   5   7  10       13.01       12.09      4.75 o 
   1   8  10      124.11      125.16      9.61 o 
   2   8  10       77.86       77.52      8.61 o 
   3   8  10       76.74       73.59      8.84 o 
   4   8  10      245.87      238.86     16.02 o 
   5   8  10      529.55      503.36     25.48 o 
  -3  -7  11        0.17        1.34      4.03 o 
  -2  -7  11      175.21      195.21     10.87 o 
  -1  -7  11      218.04      223.83     14.93 o 
   0  -7  11      348.05      334.82     19.95 o 
  -4  -6  11      152.27      149.51     12.84 o 
  -3  -6  11      776.17      762.79     30.30 o 
  -2  -6  11      840.84      846.69     25.60 o 
  -1  -6  11       84.83       94.96      6.67 o 
   0  -6  11      133.91      131.66     11.69 o 
   1  -6  11      173.96      189.17     14.15 o 
   2  -6  11        8.94       11.07      5.01 o 
  -5  -5  11      258.15      238.69     16.28 o 
  -4  -5  11       64.27       58.00      8.55 o 
  -3  -5  11      643.85      616.39     25.74 o 
  -2  -5  11       49.46       35.70      4.56 o 
  -1  -5  11       23.55       27.78     11.46 o 
   0  -5  11     1754.85     1813.92     54.20 o 
   1  -5  11      861.68      908.86     33.64 o 
   2  -5  11      689.08      730.36     29.87 o 
   3  -5  11       20.79       29.31      7.11 o 
  -5  -4  11      133.40      138.34     12.31 o 
  -4  -4  11      401.34      387.19     19.72 o 
  -3  -4  11     1319.85     1269.98     41.04 o 
  -2  -4  11     1460.11     1455.10     49.29 o 
  -1  -4  11      570.93      584.82     34.41 o 
   0  -4  11      468.13      454.30     19.88 o 
   1  -4  11       40.05       39.83      6.65 o 
   2  -4  11      165.57      165.10     12.31 o 
   3  -4  11     1130.86     1111.46     38.75 o 
   4  -4  11      960.21      964.21     36.42 o 
  -5  -3  11      706.63      702.56     29.64 o 
  -4  -3  11        6.74        8.02      4.36 o 
  -3  -3  11      269.11      256.58     14.54 o 
  -2  -3  11       30.43       34.17      3.26 o 
  -1  -3  11     1977.04     1958.81     37.75 o 
   0  -3  11     1167.00     1093.45     23.64 o 
   1  -3  11     3107.39     3095.07     79.78 o 
   2  -3  11      129.88      129.47     10.15 o 
   3  -3  11       38.51       40.32      7.07 o 
   4  -3  11      319.84      310.72     17.59 o 
  -5  -2  11      450.64      464.06     23.91 o 
  -4  -2  11      343.28      345.17     18.41 o 
  -3  -2  11      434.00      450.37     20.11 o 
  -2  -2  11      867.59      865.06     16.82 o 
  -1  -2  11       41.93       42.55      3.65 o 
   0  -2  11      534.10      519.77     11.13 o 
   1  -2  11     1219.00     1239.06     26.57 o 
   2  -2  11     1597.19     1575.81     46.08 o 
   3  -2  11     1324.46     1361.88     42.51 o 
   4  -2  11     1506.46     1581.94     49.52 o 
   5  -2  11      383.80      355.09     19.78 o 
  -5  -1  11       30.09       32.52      9.17 o 
  -4  -1  11        8.75        8.12      5.63 o 
  -3  -1  11      484.39      462.81     15.00 o 
  -2  -1  11      298.12      288.57     10.68 o 
  -1  -1  11     3048.60     3049.63    113.97 o 
   0  -1  11     2274.91     2301.23     34.78 o 
   1  -1  11      936.85      932.76     21.22 o 
   2  -1  11      820.52      827.16     20.00 o 
   3  -1  11      109.91      113.35      6.55 o 
   4  -1  11      169.71      162.64     12.02 o 
   5  -1  11       22.02       28.10      7.07 o 
  -5   0  11      792.27      828.68     35.37 o 
  -4   0  11     2461.17     2528.33     73.27 o 
  -3   0  11      524.05      517.50     22.68 o 
  -2   0  11      529.01      507.63     15.31 o 
  -1   0  11      312.25      287.10     10.22 o 
   0   0  11       89.54       96.10      4.22 o 
   1   0  11      340.78      305.94     20.55 o 
   2   0  11      934.17      925.42     21.69 o 
   3   0  11     6056.39     5986.60    104.55 o 
   4   0  11      656.73      615.21     24.37 o 
   5   0  11      377.61      338.46     18.44 o 
   6   0  11       12.94       19.13      6.94 o 
  -5   1  11       48.29       55.68     10.58 o 
  -4   1  11      170.62      163.23     14.93 o 
  -3   1  11        0.28        1.96      2.65 o 
  -2   1  11      411.75      404.90     13.81 o 
  -1   1  11     3297.24     3464.30     64.66 o 
   0   1  11     1498.97     1521.31     36.71 o 
   1   1  11        1.58        5.88      1.97 o 
   2   1  11        0.22        2.32      1.97 o 
   3   1  11      377.32      368.09     12.14 o 
   4   1  11       41.10       48.64      7.34 o 
   5   1  11      294.44      282.65     16.61 o 
   6   1  11     1188.66     1116.50     39.70 o 
  -4   2  11      862.87      869.88     34.68 o 
  -3   2  11      200.49      192.81      9.92 o 
  -2   2  11      238.13      238.04     10.59 o 
  -1   2  11      301.60      309.66     11.60 o 
   0   2  11      631.92      597.18     16.32 o 
   1   2  11      116.37      120.36      9.69 o 
   2   2  11     4413.05     4485.46     79.22 o 
   3   2  11     2063.94     2037.23     40.63 o 
   4   2  11      825.34      794.52     28.17 o 
   5   2  11      201.34      187.83     13.46 o 
   6   2  11        0.85        7.99      5.96 o 
  -4   3  11      205.27      231.36     16.80 o 
  -3   3  11        1.78        1.75      2.78 o 
  -2   3  11     2179.41     2157.90     45.20 o 
  -1   3  11     5562.08     5613.95    100.84 o 
   0   3  11     3604.18     3626.52     68.17 o 
   1   3  11       21.24       33.01      5.80 o 
   2   3  11       57.83       61.54      7.17 o 
   3   3  11       97.47       93.25      9.06 o 
   4   3  11        6.15       12.77      5.17 o 
   5   3  11     2051.15     1933.86     55.48 o 
   6   3  11     1697.81     1660.58     51.68 o 
  -3   4  11      339.39      346.28     14.14 o 
  -2   4  11       10.04       12.87      6.14 o 
  -1   4  11      131.50      128.89      7.69 o 
   0   4  11        8.18        7.39      3.83 o 
   1   4  11      186.10      184.72     12.77 o 
   2   4  11     3915.76     4060.26    111.03 o 
   3   4  11     3455.76     3324.75     93.31 o 
   4   4  11       83.85       77.19      6.15 o 
   5   4  11       86.72       73.10      9.17 o 
   6   4  11      191.33      168.47     13.98 o 
  -2   5  11      332.78      325.05     13.28 o 
  -1   5  11     1450.88     1443.19     33.65 o 
   0   5  11      457.47      455.29     15.05 o 
   1   5  11       67.71       65.73      7.86 o 
   2   5  11      984.73     1007.18     37.21 o 
   3   5  11      272.05      275.51     16.47 o 
   4   5  11        2.55        0.00      2.59 o 
   5   5  11      435.24      407.76     19.19 o 
   6   5  11     2238.85     2189.19     63.31 o 
  -1   6  11       23.02       31.79      4.81 o 
   0   6  11        3.88        5.10      3.00 o 
   1   6  11      421.65      448.04     21.88 o 
   2   6  11     2168.32     2169.83     66.42 o 
   3   6  11     3044.39     3030.02     87.77 o 
   4   6  11       60.52       55.65      8.38 o 
   5   6  11      199.54      181.74     14.21 o 
   6   6  11        7.58        4.13      5.76 o 
   0   7  11      440.82      476.44     26.12 o 
   1   7  11        0.93        0.75      2.78 o 
   2   7  11        2.01       11.07      4.62 o 
   3   7  11       37.85       39.04      7.24 o 
   4   7  11      441.99      420.43     22.04 o 
   5   7  11      570.05      541.25     26.73 o 
   2   8  11      362.19      366.88     19.91 o 
   3   8  11      294.78      299.42     18.24 o 
  -4  -6  12        0.30        0.00      3.34 o 
  -3  -6  12        0.14        3.05      3.93 o 
  -2  -6  12       55.40       68.85      8.88 o 
  -1  -6  12     1869.51     1785.29     55.09 o 
   1  -6  12       43.12       53.42      8.78 o 
  -4  -5  12      609.50      582.65     25.94 o 
  -3  -5  12       66.73       83.06      9.27 o 
  -2  -5  12       78.93       84.47      6.37 o 
  -1  -5  12       96.53      103.12      6.70 o 
   0  -5  12       37.19       34.91      6.85 o 
   1  -5  12        7.02        7.76      4.32 o 
   2  -5  12      376.47      391.55     20.83 o 
  -5  -4  12      228.02      229.72     16.24 o 
  -4  -4  12        3.03        0.72      3.57 o 
  -3  -4  12       19.61       19.36      5.37 o 
  -2  -4  12      485.86      488.52     14.90 o 
  -1  -4  12     1158.49     1198.65     26.83 o 
   0  -4  12     2121.91     2070.04     58.53 o 
   1  -4  12        7.77       20.60      5.67 o 
   2  -4  12       10.97        5.40      4.45 o 
   3  -4  12       28.11       30.43      6.68 o 
  -5  -3  12      562.54      615.76     28.07 o 
  -4  -3  12     1369.75     1502.35     48.21 o 
  -3  -3  12      189.36      177.35     12.41 o 
  -2  -3  12       17.96       20.71      2.99 o 
  -1  -3  12        2.89        4.31      2.08 o 
   0  -3  12        0.02        4.42      3.11 o 
   1  -3  12     1164.76     1162.75     37.30 o 
   2  -3  12     1792.70     1775.99     52.14 o 
   3  -3  12     1578.32     1654.91     51.06 o 
   4  -3  12      310.92      307.64     17.78 o 
  -5  -2  12        0.18        0.00      4.95 o 
  -4  -2  12       46.30       37.53      7.76 o 
  -3  -2  12      430.12      402.91     19.26 o 
  -2  -2  12     1555.71     1589.30     27.03 o 
  -1  -2  12     4023.78     4152.54     60.16 o 
   0  -2  12      504.99      536.43     14.85 o 
   1  -2  12       15.85       14.64      4.68 o 
   2  -2  12      367.31      338.82     16.70 o 
   3  -2  12        3.23        2.85      3.28 o 
   4  -2  12       10.04       12.48      4.88 o 
   5  -2  12      692.09      676.52     29.44 o 
  -5  -1  12     1030.43     1074.58     41.73 o 
  -4  -1  12      892.27      907.12     35.04 o 
  -3  -1  12        0.54        0.00      2.14 o 
  -2  -1  12      758.06      752.38     19.86 o 
  -1  -1  12      204.17      208.60      6.79 o 
   0  -1  12      141.15      128.44      6.35 o 
   1  -1  12      297.63      280.50      9.85 o 
   2  -1  12     3784.64     3820.94    128.62 o 
   3  -1  12     1191.41     1192.00     27.37 o 
   4  -1  12       11.29       13.36      5.21 o 
   5  -1  12      297.55      285.43     17.46 o 
  -5   0  12      127.81      161.27     15.85 o 
  -4   0  12       13.45       18.11      7.79 o 
  -3   0  12       20.10       28.49     12.13 o 
  -2   0  12     1632.88     1632.55     35.50 o 
  -1   0  12     2590.53     2669.64     51.44 o 
   0   0  12      944.81      955.33     33.54 o 
   1   0  12      766.18      759.54     18.58 o 
   2   0  12      645.11      646.34     17.24 o 
   3   0  12       84.20       79.36      5.60 o 
   4   0  12      989.78      946.89     23.75 o 
   5   0  12     1007.72      932.80     34.19 o 
  -4   1  12      781.49      790.79     33.34 o 
  -3   1  12       91.23       78.40      6.77 o 
  -2   1  12      209.72      210.98     11.18 o 
  -1   1  12       14.24       12.49      3.48 o 
   0   1  12      745.46      705.21     27.22 o 
   1   1  12     2584.41     2622.95     74.64 o 
   2   1  12     3118.43     3315.71     61.27 o 
   3   1  12     4180.96     4132.37     75.11 o 
   4   1  12        5.76        5.54      2.72 o 
   5   1  12      351.23      361.74     18.86 o 
   6   1  12       68.35       69.96      9.92 o 
  -4   2  12      165.06      176.04     15.20 o 
  -3   2  12      304.83      299.59     12.80 o 
  -2   2  12     1241.57     1230.91     47.21 o 
  -1   2  12     2628.76     2637.14     52.13 o 
   0   2  12      780.97      741.73     28.89 o 
   1   2  12      143.03      152.30     11.23 o 
   2   2  12      691.71      702.20     28.17 o 
   3   2  12      120.80      126.03      7.02 o 
   4   2  12     1653.47     1595.25     34.65 o 
   5   2  12      915.56      903.26     32.52 o 
   6   2  12      456.63      425.97     22.24 o 
  -3   3  12       85.13       94.75      7.93 o 
  -2   3  12      172.61      172.46      9.38 o 
  -1   3  12       13.78       15.00      3.57 o 
   0   3  12      358.07      354.86     18.60 o 
   1   3  12     1043.92     1055.75     37.66 o 
   2   3  12      630.69      602.66     26.07 o 
   3   3  12      189.33      201.06     13.59 o 
   4   3  12        8.50        9.00      2.98 o 
   5   3  12      847.53      846.30     31.15 o 
   6   3  12       16.89       27.45      7.76 o 
  -3   4  12      704.95      707.96     22.03 o 
  -2   4  12      418.20      414.95     15.29 o 
  -1   4  12      384.23      365.82     13.71 o 
   0   4  12        0.42        0.72      2.72 o 
   1   4  12       91.72       87.48      9.04 o 
   2   4  12        0.09        0.66      2.88 o 
   3   4  12      296.75      284.19     16.90 o 
   4   4  12     1449.07     1358.61     47.03 o 
   5   4  12     1941.34     1916.69     55.28 o 
   6   4  12      465.57      448.99     22.70 o 
  -2   5  12       12.13       11.74      3.65 o 
  -1   5  12      621.47      607.45     19.06 o 
   0   5  12     1352.99     1380.35     47.26 o 
   1   5  12     1509.08     1513.65     50.34 o 
   2   5  12     1703.12     1803.64     58.04 o 
   3   5  12      301.55      302.10     17.98 o 
   4   5  12        3.81        5.67      3.60 o 
   5   5  12        0.99        0.00      2.95 o 
   6   5  12       66.14       68.61     10.05 o 
  -1   6  12      137.82      150.18      9.12 o 
   0   6  12       32.01       34.39      6.88 o 
   1   6  12      607.77      605.15     27.12 o 
   2   6  12       10.39       11.99      4.88 o 
   3   6  12     1013.44      969.38     37.80 o 
   4   6  12      512.46      490.59     24.47 o 
   5   6  12      104.48      114.63     11.66 o 
   1   7  12      339.23      337.74     19.52 o 
   2   7  12        9.35       14.28      5.14 o 
   3   7  12        3.04        1.18      3.11 o 
   4   7  12      245.13      244.33     17.00 o 
  -2  -6  13      211.51      227.61     10.93 o 
  -1  -6  13       42.08       39.50      7.79 o 
  -3  -5  13      561.25      513.32     23.71 o 
  -2  -5  13      664.34      662.54     35.47 o 
  -1  -5  13      851.51      824.29     31.21 o 
   0  -5  13      352.22      362.76     19.49 o 
   1  -5  13       56.11       59.02      8.58 o 
  -4  -4  13       75.36       88.40      9.89 o 
  -3  -4  13        4.41        5.24      4.19 o 
  -2  -4  13      651.55      648.28     18.16 o 
  -1  -4  13       71.95       56.96      7.60 o 
   0  -4  13      576.42      581.15     24.40 o 
   1  -4  13      849.01      832.68     31.21 o 
   2  -4  13      344.24      360.60     19.19 o 
  -4  -3  13       92.41       86.53     10.09 o 
  -3  -3  13      584.09      593.17     24.73 o 
  -2  -3  13      890.03      845.01     20.99 o 
  -1  -3  13      395.86      400.49     18.21 o 
   0  -3  13        1.17        0.00      2.75 o 
   1  -3  13      214.20      203.62     13.17 o 
   2  -3  13      113.77      127.40     10.71 o 
   3  -3  13      237.48      235.84     15.07 o 
  -4  -2  13      192.23      188.75     14.87 o 
  -3  -2  13      110.04      101.79     10.12 o 
  -2  -2  13        2.15        0.00      3.29 o 
  -1  -2  13       67.31       78.32     13.25 o 
   0  -2  13     2183.38     2255.22     44.24 o 
   1  -2  13     2689.07     2697.36     70.91 o 
   2  -2  13     1497.48     1449.56     44.18 o 
   3  -2  13      228.48      227.07     14.28 o 
   4  -2  13        0.81       11.66      4.75 o 
  -4  -1  13      583.32      591.30     27.68 o 
  -3  -1  13     1127.98     1139.69     28.59 o 
  -2  -1  13      671.38      651.72     18.44 o 
  -1  -1  13      674.60      675.86     27.09 o 
   0  -1  13        3.73        3.19      2.65 o 
   1  -1  13      225.50      224.59     12.84 o 
   2  -1  13       22.62       29.36      8.53 o 
   3  -1  13      558.36      528.45     22.47 o 
   4  -1  13      976.38      936.17     34.42 o 
  -4   0  13       37.76       34.62      9.63 o 
  -3   0  13      163.55      166.94      9.67 o 
  -2   0  13      176.50      162.48      8.94 o 
  -1   0  13      786.33      726.99     28.92 o 
   0   0  13     1034.65     1013.14     35.47 o 
   1   0  13     1055.63     1065.40     24.27 o 
   2   0  13      141.90      135.18      7.12 o 
   3   0  13        2.29        6.60      2.60 o 
   4   0  13      210.84      202.24      9.59 o 
   5   0  13      106.77      113.98     10.87 o 
  -4   1  13      896.00      968.30     38.78 o 
  -3   1  13      886.99      894.28     24.99 o 
  -2   1  13       36.72       35.78      5.03 o 
  -1   1  13        1.90        4.06      3.31 o 
   0   1  13        4.21        4.06      2.82 o 
   1   1  13      354.20      344.42     17.85 o 
   2   1  13      280.26      275.45     10.37 o 
   3   1  13     2326.50     2302.04     46.04 o 
   4   1  13     2894.11     2863.23     56.13 o 
   5   1  13      417.04      394.46     20.24 o 
  -3   2  13       25.02       30.31      6.40 o 
  -2   2  13       43.94       45.12      9.53 o 
  -1   2  13     1499.22     1523.16     34.20 o 
   0   2  13     5787.04     5803.43    152.79 o 
   1   2  13     1378.09     1434.46     47.36 o 
   2   2  13       32.70       30.56      6.22 o 
   3   2  13       25.07       25.73      7.63 o 
   4   2  13        0.18        0.93      2.32 o 
   5   2  13       15.10       17.19      5.90 o 
  -3   3  13     1882.76     1849.21     71.99 o 
  -2   3  13      335.63      331.63     13.49 o 
  -1   3  13      150.62      151.13      8.63 o 
   0   3  13       73.55       74.80      8.48 o 
   1   3  13        3.82        9.89      4.13 o 
   2   3  13       87.48       97.76      9.86 o 
   3   3  13     2398.83     2386.35     72.25 o 
   4   3  13     1341.37     1304.47     30.11 o 
   5   3  13      151.98      143.99      8.77 o 
  -2   4  13        4.57        6.60      4.72 o 
  -1   4  13      372.84      374.02     14.26 o 
   0   4  13     2056.30     2068.69     64.72 o 
   1   4  13      767.86      746.02     30.85 o 
   2   4  13      183.67      189.63     13.98 o 
   3   4  13      357.60      331.41     19.16 o 
   4   4  13       77.43       74.38      8.91 o 
   5   4  13       63.36       73.72      9.37 o 
  -1   5  13       87.19       95.16      7.34 o 
   0   5  13      150.96      150.82     12.77 o 
   1   5  13        3.42        4.22      4.09 o 
   2   5  13      467.62      448.96     23.22 o 
   3   5  13     2162.00     2258.13     70.91 o 
   4   5  13     2261.75     2148.28     67.99 o 
   5   5  13        6.63       19.19      5.99 o 
   0   6  13     1896.68     2024.45     65.47 o 
   1   6  13      850.40      892.39     35.96 o 
   2   6  13       12.77       11.79      4.72 o 
   3   6  13       72.76       70.51      9.10 o 
   4   6  13       20.66       18.08      5.86 o 
  -2  -5  14       18.72        9.86      4.91 o 
  -1  -5  14      225.80      240.59     15.59 o 
   0  -5  14      819.09      817.65     32.39 o 
  -3  -4  14      934.73      973.74     35.44 o 
  -2  -4  14      471.42      464.29     21.62 o 
  -1  -4  14        1.00        2.69      3.44 o 
   0  -4  14       46.39       48.41      7.50 o 
   1  -4  14       13.71       17.92      5.80 o 
   2  -4  14      286.94      266.73     16.64 o 
  -3  -3  14       37.62       37.86      7.47 o 
  -2  -3  14        0.42        0.00      3.18 o 
  -1  -3  14      865.60      866.84     30.52 o 
   0  -3  14     1395.44     1471.47     45.10 o 
   1  -3  14      511.56      541.68     23.25 o 
   2  -3  14       37.11       48.90      7.70 o 
   3  -3  14      187.03      222.94     14.84 o 
  -3  -2  14      753.08      745.95     29.57 o 
  -2  -2  14       31.05       34.34      4.68 o 
  -1  -2  14      504.63      543.28     24.01 o 
   0  -2  14      246.06      264.37     14.28 o 
   1  -2  14       62.26       57.87      7.53 o 
   2  -2  14      170.36      178.50     12.41 o 
   3  -2  14      895.03      859.60     32.23 o 
  -3  -1  14        0.03       10.10      8.71 o 
  -2  -1  14      643.05      587.27     17.82 o 
  -1  -1  14      920.44      986.28     35.93 o 
   0  -1  14     3389.93     3563.38     97.86 o 
   1  -1  14      471.07      484.02     14.67 o 
   2  -1  14        6.15        6.44      2.60 o 
   3  -1  14      179.78      189.34     12.84 o 
   4  -1  14       76.92       80.08      8.91 o 
  -3   0  14      993.34      986.44     26.87 o 
  -2   0  14       19.33       28.33     14.82 o 
  -1   0  14      265.31      251.76     15.59 o 
   0   0  14       33.03       32.10      6.09 o 
   1   0  14      514.52      508.86     22.66 o 
   2   0  14     1390.81     1472.48     32.32 o 
   3   0  14     2050.33     2071.01     42.91 o 
   4   0  14     1106.93     1076.93     26.95 o 
  -3   1  14        4.73        5.96      3.54 o 
  -2   1  14      201.96      192.14     10.10 o 
  -1   1  14     1122.84     1144.38     41.37 o 
   0   1  14     1292.40     1356.31     45.75 o 
   1   1  14      569.23      544.59     24.33 o 
   2   1  14      983.04      931.65     35.08 o 
   3   1  14      438.05      457.28     15.00 o 
   4   1  14        0.56        5.68      2.90 o 
   5   1  14      529.99      508.58     22.01 o 
  -2   2  14        0.27        2.77      3.57 o 
  -1   2  14      386.82      367.02     20.31 o 
   0   2  14        0.14        5.37      3.47 o 
   1   2  14      495.14      506.50     23.78 o 
   2   2  14     1527.24     1550.33     51.62 o 
   3   2  14      927.65      924.29     35.96 o 
   4   2  14      669.86      664.61     19.86 o 
   5   2  14        9.29       10.77      3.55 o 
  -2   3  14      661.05      680.07     21.06 o 
  -1   3  14      707.13      729.77     31.57 o 
   0   3  14      606.73      573.58     26.46 o 
   1   3  14      145.76      147.38     12.22 o 
   2   3  14       31.41       46.47      7.76 o 
   3   3  14      127.92      125.50     11.63 o 
   4   3  14      444.62      416.47     22.17 o 
   5   3  14     1069.25     1019.97     42.38 o 
  -1   4  14       22.91       18.08      5.83 o 
   0   4  14       89.65       89.35     10.09 o 
   1   4  14      902.37      894.78     35.99 o 
   2   4  14      805.73      846.53     34.88 o 
   3   4  14      861.10      875.22     36.06 o 
   4   4  14      147.12      154.46     13.20 o 
   0   5  14      158.78      160.06     13.82 o 
   1   5  14        7.31       13.10      5.21 o 
   2   5  14      133.42      127.54     12.28 o 
   3   5  14        9.01       11.23      5.24 o 
   4   5  14      457.40      419.55     23.25 o 
  -1  -4  15      469.91      472.54     22.14 o 
   0  -4  15      170.32      177.51     13.30 o 
  -1  -3  15       95.16       96.94      9.27 o 
   0  -3  15      232.81      226.61     14.18 o 
   1  -3  15     1146.75     1167.20     39.40 o 
  -2  -2  15      971.58      993.10     38.06 o 
   0  -2  15      389.85      442.25     19.88 o 
   1  -2  15       21.03       22.73      5.50 o 
   2  -2  15      125.90      134.09     10.97 o 
  -3  -1  15        0.25        0.00      3.73 o 
  -2  -1  15      130.23      127.37     11.69 o 
  -1  -1  15      314.86      304.36     17.65 o 
   0  -1  15        7.17       13.04      4.65 o 
   1  -1  15      834.14      837.20     31.70 o 
   2  -1  15      446.38      442.54     20.01 o 
   3  -1  15       84.56       76.28      8.48 o 
  -2   0  15      762.15      739.14     31.67 o 
  -1   0  15      127.51      127.47     11.33 o 
   0   0  15       29.75       34.55      6.68 o 
   1   0  15        1.10        0.00      2.69 o 
   2   0  15       33.52       40.38      6.98 o 
   3   0  15       19.93       18.62      3.72 o 
  -2   1  15        8.44        9.92      4.75 o 
  -1   1  15       57.71       62.88      8.45 o 
   0   1  15     1046.37     1073.14     39.47 o 
   1   1  15     3364.12     3599.34    101.37 o 
   2   1  15     2039.73     2127.55     65.96 o 
   3   1  15      134.08      143.98     12.28 o 
   4   1  15        8.40        9.50      3.15 o 
  -1   2  15      116.76      112.40     11.20 o 
   0   2  15       98.55       95.86      9.99 o 
   1   2  15      174.22      208.04     14.93 o 
   2   2  15       21.80       26.10      6.39 o 
   3   2  15       80.85       71.17      9.07 o 
   4   2  15      559.47      549.93     26.40 o 
  -1   3  15       13.11        9.56      4.29 o 
   0   3  15      668.34      613.24     28.36 o 
   1   3  15     1204.30     1226.94     44.90 o 
   2   3  15      318.27      349.20     20.34 o 
   3   3  15       47.07       45.98      8.16 o 
   4   3  15      282.32      255.30     17.49 o 
   0   4  15       80.43       77.23      9.69 o 
   1   4  15       10.56       10.35      4.95 o 
   2   4  15        4.33        4.59      3.77 o 
   3   4  15      781.46      777.72     34.29 o 
   1  -2  16     1331.97     1437.77     45.23 o 
  -1  -1  16        5.77        8.61      4.32 o 
   0  -1  16       77.49       83.48      9.27 o 
   2  -1  16      447.87      464.09     21.19 o 
  -1   0  16      137.42      145.88     12.38 o 
   0   0  16      591.19      597.46     27.15 o 
   1   0  16     1041.95     1114.41     40.64 o 
   2   0  16      105.80      112.83     10.64 o 
  -1   1  16        2.97        6.26      4.13 o 
   0   1  16      634.62      650.02     29.12 o 
   1   1  16       22.27       34.88      6.94 o 
   2   1  16      309.04      321.75     19.03 o 
   0   2  16     1022.28     1032.82     40.22 o 
   1   2  16      906.47      857.08     35.21 o 
   2   2  16      289.15      295.06     18.67 o 
   1   3  16       10.47        8.68      4.52 o 
   2   3  16      573.21      577.18     28.13 o 
                                                 
